# Supplementary material for: A Genome-Wide Association Study Exploring the Genetic Architecture of Eggshell Quality in Chinese Wenshang Barred Chickens
Source: Animals (Basel). 2026 Jul 11;16(14):2157. doi: 10.3390/ani16142157 (PMC13404233; doi:10.3390/ani16142157)
Supplement: Supplementary file 1 [file animals-16-02157-s001.zip]

Archive with 2 entries (1 files):
- animals-4390506-supplementary/
- animals-4390506-supplementary/Tables.xlsx
