# Supplementary material for: A Genome-Wide Association Study Exploring the Genetic Architecture of Eggshell Quality in Chinese Wenshang Barred Chickens
Source: Animals (Basel). 2026 Jul 11;16(14):2157. doi: 10.3390/ani16142157 (PMC13404233; doi:10.3390/ani16142157)
Supplement: Supplementary file 1 [file animals-16-02157-s001.zip › animals-4390506-supplementary/Tables.xlsx]

## Sheet: Table S1
Table S1. The clean data and mapping details of resequencing samples.
Samples	Raw_reads	Raw_bases	Clean reads	Clean_bases	Clean_Data/Raw_Data(%)	Clean_GC_rate(%)	Clean_Q20(%)	Clean_Q30(%)	Mapping reads	Mapping rate	Properly paired reads	Properly paired ratio	Mean depth	Coverage >= 1X	Coverage >= 5X	Coverage >= 10X	Coverage >= 20X	Coverage >= 30X	Coverage >= 50X
1	43998726	6599808900	43015968	6435092100	0.977664	42.13	97.58	93.95	42895536	0.9972	42874251	0.9967	5.994	0.9548	0.6481	0.1233	0.0036	0.002	0.001
5	46083786	6912567900	45465190	6799050900	0.986577	42.1	97.59	93.92	45356850	0.9976	45331578	0.9971	6.3373	0.9574	0.6853	0.1445	0.0043	0.0024	0.0013
7	55901922	8385288300	55523340	8297981700	0.993228	41.91	97.84	93.45	55365594	0.9972	55327562	0.9965	7.7239	0.965	0.7985	0.2715	0.0064	0.0031	0.0016
8	49025468	7353820200	48425695	7238646900	0.987766	42.11	97.53	92.57	48291601	0.9972	48260234	0.9966	6.7366	0.962	0.723	0.1719	0.0047	0.0027	0.0015
13	44744290	6711643500	44129807	6597394500	0.986267	41.99	97.99	93.92	44013263	0.9974	43986537	0.9968	6.143	0.9586	0.6627	0.1243	0.0042	0.0025	0.0014
15	59201878	8880281700	57705684	8618701200	0.974727	42.56	98.31	94.91	57564265	0.9975	57532780	0.997	8.0183	0.9658	0.8016	0.2969	0.0085	0.0038	0.002
16	50511566	7576734900	49688001	7428707400	0.983696	42.02	98.12	94.29	49559846	0.9974	49530389	0.9968	6.9168	0.9627	0.7389	0.193	0.0048	0.0026	0.0014
19	48059150	7208872500	47304641	7071664500	0.9843	42.04	98.2	94.54	47177594	0.9973	47149670	0.9967	6.581	0.9604	0.7033	0.164	0.0047	0.0026	0.0014
20	42344646	6351696900	41779648	6246500400	0.986657	41.91	98.16	94.39	41668505	0.9973	41642603	0.9967	5.8171	0.9568	0.6308	0.1013	0.0038	0.0022	0.0012
21	62441228	9366184200	61625826	9216015900	0.986941	41.85	98.13	94.32	61471451	0.9975	61436408	0.9969	8.5849	0.966	0.8403	0.3648	0.0087	0.0035	0.0019
22	61924628	9288694200	61174271	9146112300	0.987883	41.96	97.97	93.84	61008302	0.9973	60969960	0.9967	8.5149	0.9667	0.8366	0.353	0.0089	0.0038	0.002
23	51141570	7671235500	50461375	7545498000	0.9867	42.05	98.06	94.12	50332805	0.9975	50302616	0.9969	7.0283	0.9628	0.7494	0.2008	0.0052	0.0028	0.0015
25	59865504	8979825600	58799450	8792052000	0.982193	41.82	97.88	93.58	58650688	0.9975	58615693	0.9969	8.1886	0.9654	0.8221	0.3245	0.0074	0.0032	0.0017
28	59010890	8851633500	58256451	8709354600	0.987215	41.93	98.06	94.13	58104766	0.9974	58070049	0.9968	8.1095	0.9659	0.8172	0.3094	0.0073	0.0034	0.0018
30	41382676	6207401400	40797373	6099246600	0.985856	41.93	98.14	94.34	40700385	0.9976	40677450	0.9971	5.6827	0.9558	0.6128	0.0929	0.0036	0.0021	0.0011
32	43672746	6550911900	43014232	6432231300	0.984922	41.78	97.88	93.56	42903558	0.9974	42876571	0.9968	5.9908	0.9581	0.6532	0.1146	0.0037	0.0021	0.0011
35	45827998	6874199700	45020931	6733778100	0.982389	41.83	98.07	94.12	44916140	0.9977	44891613	0.9971	6.2736	0.9587	0.6825	0.1413	0.0037	0.002	0.0011
38	49318932	7397839800	48517062	7256045100	0.983741	41.82	97.99	93.88	48395500	0.9975	48365878	0.9969	6.7589	0.9617	0.7284	0.1804	0.0044	0.0024	0.0013
39	48572172	7285825800	47692565	7131360600	0.981891	42.05	97.83	93.45	47571818	0.9975	47543830	0.9969	6.6411	0.9617	0.7163	0.1671	0.0048	0.0026	0.0013
44	56492772	8473915800	55757234	8335698300	0.98698	42.06	97.98	93.91	55606539	0.9973	55572661	0.9967	7.7592	0.9645	0.7982	0.275	0.0064	0.0031	0.0017
50	52097410	7814611500	51010410	7622460000	0.979135	42.16	97.96	93.88	50878820	0.9974	50849874	0.9969	7.0938	0.963	0.7476	0.2054	0.0056	0.003	0.0017
51	53412736	8011910400	52589337	7850177400	0.984584	42.2	97.86	93.72	52450142	0.9974	52417691	0.9967	7.2919	0.964	0.7696	0.2289	0.0055	0.0028	0.0015
54	48100012	7215001800	47420897	7089546900	0.985881	41.99	97.66	92.98	47293250	0.9973	47262968	0.9967	6.6003	0.9619	0.7127	0.1592	0.0046	0.0026	0.0014
56	55064352	8259652800	54331547	8123839800	0.986692	42.01	97.92	93.73	54195794	0.9975	54163792	0.9969	7.5667	0.9643	0.7882	0.2551	0.006	0.0031	0.0016
57	49285072	7392760800	48646773	7275067200	0.987049	42.07	97.75	93.24	48516714	0.9973	48486536	0.9967	6.7742	0.9621	0.728	0.1776	0.0046	0.0026	0.0014
62	53675484	8051322600	52760768	7885342500	0.982958	42.11	97.91	93.72	52619021	0.9973	52585413	0.9967	7.3396	0.9646	0.7723	0.2294	0.0058	0.003	0.0016
63	38372282	5755842300	37742791	5642182800	0.983595	42.1	97.88	93.63	37640818	0.9973	37617609	0.9967	5.2525	0.952	0.556	0.0658	0.0034	0.002	0.0011
67	67527932	10129189800	66491747	9940883700	0.984655	42.12	97.94	93.78	66319073	0.9974	66279063	0.9968	9.2567	0.9679	0.8684	0.4361	0.0118	0.0039	0.002
72	57264354	8589653100	56479072	8445054000	0.986287	42.02	97.93	93.77	56335542	0.9975	56302713	0.9969	7.8649	0.9652	0.8046	0.285	0.0066	0.0032	0.0018
74	45407108	6811066200	44765967	6691374900	0.98588	42.1	98.09	94.24	44639477	0.9972	44610588	0.9965	6.2276	0.9602	0.6727	0.1285	0.0043	0.0025	0.0014
75	41778966	6266844900	41114285	6151272600	0.984091	42.03	95.85	90.74	41013437	0.9975	40990589	0.997	5.7266	0.9537	0.6226	0.1008	0.0033	0.0018	0.0009
76	42866650	6429997500	42296781	6327115200	0.986706	42.02	96.04	91.17	42195112	0.9976	42171767	0.997	5.8909	0.9555	0.6459	0.1122	0.0032	0.0018	0.0009
78	35781528	5367229200	35092375	5248387200	0.98074	42.06	96.15	91.41	35010896	0.9977	34992942	0.9972	4.8865	0.9452	0.5098	0.0522	0.0027	0.0016	0.0008
79	54452124	8167818600	53517901	8006730300	0.982843	42.2	96.45	92.1	53393186	0.9977	53365788	0.9972	7.4534	0.9615	0.7793	0.2539	0.0057	0.0027	0.0014
81	44178748	6626812200	43527629	6512520300	0.985262	41.96	96.13	91.37	43427710	0.9977	43404908	0.9972	6.0648	0.9558	0.6639	0.1255	0.0035	0.0019	0.001
82	39633532	5945029800	39045620	5842038300	0.985166	41.8	96.07	91.26	38959123	0.9978	38938324	0.9973	5.4406	0.9511	0.591	0.0828	0.0028	0.0015	0.0008
88	50328638	7549295700	49609218	7421688600	0.985706	42.11	96.4	92	49484944	0.9975	49459230	0.997	6.9093	0.9593	0.7396	0.1994	0.0044	0.0023	0.0012
89	50310446	7546566900	49638446	7426240800	0.986643	42.02	96.34	91.85	49514518	0.9975	49490675	0.997	6.9156	0.9597	0.7373	0.1991	0.0049	0.0026	0.0013
94	40910608	6136591200	40255345	6021068100	0.983983	42.02	96.34	91.86	40162785	0.9977	40143815	0.9972	5.6055	0.9524	0.6046	0.0929	0.0034	0.0019	0.001
98	49547362	7432104300	48556452	7263490800	0.980001	42.04	96.27	91.69	48442081	0.9976	48416546	0.9971	6.7615	0.9593	0.7283	0.1848	0.0043	0.0023	0.0012
105	49913150	7486972500	49156672	7355180100	0.984844	41.97	96.31	91.79	49044763	0.9977	49018881	0.9972	6.8479	0.9594	0.7356	0.1956	0.0043	0.0022	0.0011
106	41112166	6166824900	40376188	6039714900	0.982098	42.17	96.5	92.12	40278273	0.9976	40255918	0.997	5.6231	0.9537	0.6112	0.093	0.0032	0.0018	0.0009
111	52757172	7913575800	51946701	7769968200	0.984638	42.09	96.62	92.41	51825259	0.9977	51799234	0.9972	7.2345	0.962	0.7671	0.2301	0.005	0.0024	0.0012
118	51367932	7705189800	49852572	7456192500	0.9705	42.22	96.76	92.71	49731504	0.9976	49705802	0.9971	6.9362	0.9603	0.736	0.2038	0.0051	0.0026	0.0013
119	49649398	7447409700	48869871	7312171500	0.984299	41.92	96.37	91.81	48758663	0.9977	48732841	0.9972	6.8113	0.9595	0.7358	0.1918	0.0043	0.0021	0.001
121	59178576	8876786400	58428098	8738699100	0.987318	42.13	96.72	92.64	58287930	0.9976	58258845	0.9971	8.1341	0.9642	0.8183	0.3237	0.0076	0.0031	0.0015
123	44205082	6630762300	43611324	6523890600	0.986568	42.06	96.34	91.74	43516337	0.9978	43495914	0.9974	6.0772	0.9561	0.6643	0.1254	0.0035	0.002	0.001
125	53265050	7989757500	52601175	7869126600	0.987536	41.85	96.56	92.25	52485195	0.9978	52460624	0.9973	7.3303	0.9602	0.7697	0.2447	0.0051	0.0025	0.0012
127	47664926	7149738900	46847895	7006888200	0.982859	42.21	96.56	92.24	46736386	0.9976	46713122	0.9971	6.5224	0.9585	0.7036	0.1632	0.0044	0.0024	0.0012
129	49286524	7392978600	48704241	7285105200	0.988186	42.15	96.44	91.97	48582403	0.9975	48555438	0.9969	6.7815	0.9598	0.7305	0.1854	0.0045	0.0024	0.0012
131	50693020	7603953000	49953188	7472055000	0.985406	42.14	96.54	92.21	49832179	0.9976	49806121	0.9971	6.9569	0.9609	0.7466	0.2028	0.0047	0.0024	0.0012
139	44851096	6727664400	44294893	6624492300	0.987599	42.06	96.32	91.7	44187557	0.9976	44163815	0.997	6.1677	0.9573	0.6736	0.1326	0.0038	0.002	0.001
141	41632096	6244814400	41113141	6149262000	0.987535	42.22	96.3	91.67	41010416	0.9975	40988030	0.997	5.7233	0.9546	0.6236	0.098	0.0036	0.002	0.001
143	49004508	7350676200	48282081	7221804900	0.985258	42.07	96.61	92.4	48169337	0.9977	48145478	0.9972	6.7218	0.9594	0.7234	0.1806	0.0045	0.0024	0.0012
149	48379384	7256907600	47485574	7104869400	0.981525	42.08	96.69	92.55	47371137	0.9976	47346664	0.9971	6.6141	0.9582	0.7118	0.173	0.0045	0.0023	0.0011
150	47559996	7133999400	46980000	7027428000	0.987805	42.1	96.41	91.9	46868238	0.9976	46844512	0.9971	6.5428	0.9577	0.7097	0.1671	0.0038	0.002	0.001
152	52532426	7879863900	51891963	7762717500	0.987808	41.9	96.71	92.49	51769536	0.9976	51740844	0.9971	7.2304	0.9615	0.768	0.2308	0.005	0.0024	0.0012
155	54016824	8102523600	53328328	7979175600	0.987254	42.03	96.57	92.13	53202769	0.9976	53174365	0.9971	7.4333	0.9625	0.7841	0.2523	0.0052	0.0024	0.0012
156	43915028	6587254200	43308882	6479373900	0.986197	41.93	96.85	92.8	43208138	0.9977	43184603	0.9971	6.0362	0.956	0.6617	0.1226	0.0034	0.0019	0.0009
163	50145124	7521768600	49670062	7431297900	0.990526	42.04	96.61	92.23	49549143	0.9976	49521415	0.997	6.9224	0.9598	0.7456	0.2019	0.0044	0.0022	0.0011
165	48311854	7246778100	47701367	7137936600	0.987364	41.84	96.62	92.26	47595054	0.9978	47570080	0.9972	6.6516	0.9584	0.7241	0.1789	0.0039	0.0019	0.0009
171	47135114	7070267100	46434825	6946924800	0.985143	42.27	96.74	92.55	46329263	0.9977	46306303	0.9972	6.4705	0.9583	0.7042	0.1594	0.0042	0.0022	0.0011
175	49432854	7414928100	48739836	7292476200	0.985981	42.12	96.63	92.29	48624681	0.9976	48598256	0.9971	6.7936	0.9598	0.735	0.1873	0.0041	0.0021	0.0011
176	46899436	7034915400	46306738	6930448500	0.987362	41.91	96.56	92.09	46204111	0.9978	46179977	0.9973	6.458	0.958	0.7059	0.1601	0.0037	0.0019	0.0009
180	47560146	7134021900	46645412	6974946600	0.980767	42.15	96.63	92.28	46538163	0.9977	46514186	0.9972	6.4934	0.959	0.7055	0.1607	0.0042	0.0022	0.0011
186	47209036	7081355400	46509358	6958212600	0.985179	41.9	96.61	92.23	46402373	0.9977	46377292	0.9972	6.4824	0.9584	0.7064	0.1605	0.0038	0.002	0.001
187	61679102	9251865300	61084952	9140622900	0.990367	41.92	96.53	92.06	60938562	0.9976	60905059	0.9971	8.5145	0.9639	0.8397	0.3722	0.0083	0.0029	0.0014
188	47171208	7075681200	46606671	6973738500	0.988032	41.88	96.38	91.69	46501833	0.9978	46475921	0.9972	6.4982	0.9583	0.7104	0.1625	0.0037	0.002	0.0009
190	73070840	10960626000	71903218	10759089300	0.984021	41.76	96.54	92.15	71739925	0.9977	71703049	0.9972	10.0208	0.9657	0.8865	0.5313	0.019	0.0034	0.0016
192	37987492	5698123800	37396834	5593788000	0.984451	42.24	96.36	91.75	37307775	0.9976	37288119	0.9971	5.2085	0.9505	0.5606	0.0667	0.0028	0.0015	0.0007
197	46722712	7008406800	45988823	6880594500	0.984293	42.1	96.39	91.81	45880942	0.9977	45855957	0.9971	6.4087	0.9587	0.7016	0.1533	0.0038	0.0019	0.0009
200	52662816	7899422400	51881359	7761200400	0.985161	42.13	96.26	91.53	51763436	0.9977	51737512	0.9972	7.2276	0.9617	0.7692	0.2314	0.0051	0.0024	0.0012
201	48969602	7345440300	48186264	7209294000	0.984004	42.08	96.55	92.19	48075961	0.9977	48051197	0.9972	6.7142	0.959	0.7276	0.1808	0.0043	0.0022	0.0011
204	53345080	8001762000	52465584	7848847200	0.983513	42.2	96.82	92.82	52337228	0.9976	52311146	0.9971	7.3067	0.962	0.7703	0.2388	0.0054	0.0026	0.0013
207	48392986	7258947900	47679882	7131727200	0.985264	42.15	96.49	92.05	47567549	0.9976	47542308	0.9971	6.6412	0.9596	0.7232	0.1742	0.0041	0.0021	0.0011
211	47531620	7129743000	46721851	6990782400	0.982964	42.1	96.86	92.92	46582156	0.997	46558265	0.9965	6.5	0.958	0.7108	0.165	0.0037	0.0018	0.0009
213	48923900	7338585000	48360483	7236909000	0.988484	41.99	96.39	91.82	48249613	0.9977	48224264	0.9972	6.7416	0.9592	0.7314	0.1845	0.0043	0.0022	0.0011
214	38414514	5762177100	37771552	5650724700	0.983263	42.05	96.64	92.41	37686601	0.9978	37667843	0.9973	5.2631	0.9504	0.5676	0.0714	0.0027	0.0015	0.0008
215	51583936	7737590400	50745500	7592194800	0.983746	41.93	96.45	91.96	50628164	0.9977	50600883	0.9972	7.0706	0.9605	0.7584	0.2185	0.0042	0.002	0.001
216	54014028	8102104200	53188878	7954539000	0.984723	42.31	96.98	93.22	53061636	0.9976	53034451	0.9971	7.402	0.962	0.7757	0.2477	0.0057	0.0027	0.0013
218	37608232	5641234800	37062565	5544576300	0.985491	41.9	96.62	92.35	36979036	0.9977	36960216	0.9972	5.1644	0.949	0.554	0.0669	0.0025	0.0014	0.0007
220	46806830	7021024500	46134782	6897736500	0.985642	42.12	96.62	92.21	46023482	0.9976	45996915	0.997	6.421	0.9581	0.6962	0.1539	0.0043	0.0022	0.0011
221	45674856	6851228400	44766783	6693296700	0.980119	42.18	96.81	92.67	44654785	0.9975	44628755	0.9969	6.2291	0.9571	0.6744	0.1371	0.0039	0.0022	0.0011
222	47935228	7190284200	47270421	7072063200	0.986131	41.78	96.39	91.67	47157643	0.9976	47129578	0.997	6.5867	0.9585	0.7127	0.1689	0.004	0.0021	0.0011
223	42189856	6328478400	41487429	6205105800	0.983351	41.98	96.55	92.02	41387721	0.9976	41363776	0.997	5.7775	0.9541	0.6237	0.102	0.0037	0.0021	0.0011
224	48818446	7322766900	48150799	7201159200	0.986324	42	96.58	92.11	48028208	0.9975	48000608	0.9969	6.7034	0.96	0.7188	0.1767	0.0045	0.0024	0.0013
227	57632566	8644884900	56720604	8483193900	0.984176	41.98	96.45	91.82	56576630	0.9975	56542282	0.9969	7.8951	0.9636	0.805	0.2956	0.007	0.0032	0.0016
229	45948614	6892292100	45290266	6775308900	0.985672	42.08	96.51	91.95	45172695	0.9974	45144951	0.9968	6.307	0.9575	0.684	0.1422	0.0042	0.0023	0.0012
231	48689660	7303449000	47336629	7075901100	0.972211	42	96.63	92.24	47222405	0.9976	47196400	0.997	6.585	0.9595	0.7055	0.1654	0.0046	0.0025	0.0013
232	43269286	6490392900	42762086	6396247500	0.988278	42.05	96.57	92.06	42657131	0.9975	42632822	0.997	5.9566	0.9566	0.6476	0.1143	0.0038	0.0021	0.0011
234	55488532	8323279800	54790673	8178600900	0.987423	42.27	96.55	92.31	54649966	0.9974	54618678	0.9969	7.5869	0.9628	0.7849	0.2618	0.0062	0.003	0.0016
235	52932356	7939853400	52081701	7786742700	0.983929	42.38	96.56	92.09	51953060	0.9975	51923052	0.997	7.2439	0.9614	0.7599	0.2267	0.0057	0.0029	0.0015
236	43544978	6531746700	42950971	6425439000	0.986359	41.88	96.51	91.94	42848426	0.9976	42822792	0.997	5.9846	0.9556	0.6526	0.1179	0.0034	0.0019	0.001
238	43093230	6463984500	42546516	6363149400	0.987313	42.09	96.41	91.7	42438083	0.9975	42412332	0.9968	5.9235	0.9551	0.6412	0.1119	0.0037	0.0022	0.0012
240	49785184	7467777600	48967981	7321636200	0.983585	42.14	96.54	92.02	48843722	0.9975	48814083	0.9969	6.8158	0.9606	0.7308	0.186	0.0047	0.0025	0.0013
241	46909662	7036449300	46236509	6915807000	0.98565	42.04	96.52	91.99	46120633	0.9975	46092425	0.9969	6.4386	0.9585	0.6987	0.1519	0.0041	0.0023	0.0012
242	33502158	5025323700	32927349	4925420400	0.982843	42.11	96.68	92.35	32844636	0.9975	32825230	0.9969	4.5853	0.9413	0.4616	0.0394	0.0025	0.0015	0.0008
244	47215200	7082280000	46709397	6985840800	0.989287	41.87	96.44	91.76	46593297	0.9975	46563686	0.9969	6.5054	0.959	0.7061	0.1613	0.0041	0.0021	0.001
245	45063674	6759551100	44471094	6651106200	0.98685	42.13	96.63	92.22	44356829	0.9974	44328830	0.9968	6.1911	0.9579	0.6721	0.1343	0.0041	0.0022	0.0011
246	44270356	6640553400	43686863	6533935500	0.98682	41.86	96.47	91.85	43579387	0.9975	43552799	0.9969	6.0835	0.9568	0.6604	0.1259	0.0037	0.0021	0.0011
247	41533316	6229997400	40889660	6114025800	0.984503	41.86	96.63	92.22	40791425	0.9976	40767243	0.997	5.6921	0.9545	0.6149	0.0968	0.0033	0.0019	0.001
251	44967500	6745125000	44599112	6671051700	0.991808	42.11	96.52	91.96	44482953	0.9974	44456542	0.9968	6.2103	0.9576	0.6758	0.1378	0.0037	0.002	0.001
252	37997318	5699597700	37534176	5611482600	0.987811	41.94	96.58	92.07	37441918	0.9975	37419823	0.997	5.2252	0.95	0.5549	0.0691	0.003	0.0017	0.0009
254	56164838	8424725700	55704698	8331816300	0.991807	42.01	96.92	92.89	55542918	0.9971	55511619	0.9965	7.7609	0.9627	0.7966	0.2841	0.0063	0.0029	0.0015
255	45487572	6823135800	44899037	6715267500	0.987062	42.02	96.51	91.91	44787119	0.9975	44758808	0.9969	6.2513	0.9578	0.6759	0.1376	0.0041	0.0023	0.0012
256	41716158	6257423700	41243475	6169134900	0.988669	41.79	96.46	91.82	41135151	0.9974	41108170	0.9967	5.7422	0.9544	0.6229	0.1006	0.0034	0.0019	0.001
263	39532856	5929928400	38937641	5822449200	0.984944	41.92	96.54	91.98	38840061	0.9975	38816492	0.9969	5.4195	0.9518	0.5792	0.0806	0.0032	0.0018	0.001
266	54665600	8199840000	53994515	8075911200	0.987724	41.87	96.5	91.92	53859431	0.9975	53827103	0.9969	7.5171	0.962	0.7828	0.2579	0.0056	0.0027	0.0014
267	51839336	7775900400	50983154	7626978600	0.983484	42.02	96.68	92.33	50845262	0.9973	50813169	0.9967	7.0984	0.9603	0.7527	0.216	0.0049	0.0025	0.0013
268	42074736	6311210400	41428577	6195662400	0.984643	41.75	96.52	91.85	41327575	0.9976	41302029	0.9969	5.7701	0.9543	0.6262	0.1036	0.0032	0.0019	0.001
270	43161670	6474250500	42560591	6365606400	0.986074	41.85	96.57	91.96	42457549	0.9976	42430933	0.997	5.9294	0.9557	0.6449	0.1143	0.0036	0.002	0.001
271	42761518	6414227700	42168024	6306327900	0.986121	41.86	96.8	92.55	42060381	0.9974	42032236	0.9968	5.8713	0.9551	0.639	0.1105	0.0035	0.0019	0.001
272	40456904	6068535600	39922911	5969612700	0.986801	41.82	96.72	92.33	39826524	0.9976	39802372	0.997	5.5605	0.953	0.5999	0.0895	0.0033	0.0018	0.0009
275	41816132	6272419800	41142009	6152665200	0.983879	42.1	97.02	93.08	41040535	0.9975	41015826	0.9969	5.7278	0.9541	0.6152	0.0999	0.0036	0.0021	0.0011
276	49055090	7358263500	48512104	7258519800	0.988931	41.59	96.53	91.86	48400205	0.9977	48372007	0.9971	6.7642	0.9584	0.7275	0.1872	0.0041	0.0021	0.0011
277	44071750	6610762500	43527248	6511319400	0.987645	42.05	96.88	92.77	43415867	0.9974	43388122	0.9968	6.0632	0.9564	0.6587	0.1239	0.0037	0.0021	0.0011
278	54175864	8126379600	53078629	7936582800	0.979747	41.97	96.89	92.74	52947671	0.9975	52916746	0.997	7.3878	0.9621	0.7708	0.2431	0.0059	0.0029	0.0015
279	44692190	6703828500	44119132	6599860800	0.987178	41.65	96.75	92.41	44017818	0.9977	43990880	0.9971	6.1493	0.9562	0.6686	0.1329	0.0037	0.002	0.001
281	44832338	6724850700	44207993	6612174000	0.986074	41.87	96.82	92.59	44095525	0.9975	44068429	0.9968	6.1562	0.9563	0.6688	0.1318	0.0037	0.0021	0.0011
283	52653138	7897970700	51883782	7760451000	0.985388	41.99	96.8	92.54	51758964	0.9976	51729823	0.997	7.2266	0.9611	0.7596	0.2268	0.0054	0.0027	0.0014
284	43289472	6493420800	42627962	6375257100	0.984719	41.9	96.75	92.41	42525906	0.9976	42500777	0.997	5.9375	0.9553	0.6401	0.1143	0.0037	0.0021	0.0012
285	42876968	6431545200	42362074	6336819600	0.987991	41.97	96.66	92.21	42254276	0.9975	42227646	0.9968	5.9012	0.9547	0.6409	0.1112	0.0035	0.002	0.001
288	47487614	7123142100	46888846	7013697000	0.987391	41.88	96.76	92.43	46773642	0.9975	46744460	0.9969	6.5311	0.9585	0.7048	0.1625	0.0042	0.0022	0.0012
289	51056684	7658502600	48905610	7310663700	0.957869	42.37	97	93.04	48782730	0.9975	48752521	0.9969	6.7944	0.96	0.7209	0.186	0.0051	0.0026	0.0014
292	55057286	8258592900	50392132	7521765300	0.915267	42.82	96.99	93.02	50264081	0.9975	50233882	0.9969	6.9711	0.9611	0.7244	0.2034	0.0062	0.003	0.0015
293	40863422	6129513300	40398911	6041370300	0.988633	41.87	96.11	91.23	40297833	0.9975	40273803	0.9969	5.6234	0.9531	0.6119	0.0926	0.0032	0.0018	0.0009
294	43241950	6486292500	42643537	6377568600	0.986161	41.93	96.27	91.63	42535007	0.9975	42508709	0.9968	5.9328	0.9553	0.6461	0.1139	0.0036	0.002	0.001
296	62955248	9443287200	61985950	9266590200	0.984603	42.12	97.05	92.09	61833642	0.9975	61799041	0.997	8.6225	0.9664	0.8405	0.3717	0.0095	0.0035	0.0018
298	71331156	10699673400	70687255	10568425500	0.990973	42.15	96.97	91.86	70506459	0.9974	70464838	0.9969	9.8356	0.9679	0.8855	0.5026	0.0162	0.004	0.002
299	70038712	10505806800	69400562	10376310900	0.990889	42.3	96.76	91.3	69216314	0.9973	69175127	0.9968	9.6574	0.9679	0.8812	0.4832	0.0149	0.0043	0.0021
300	65243596	9786539400	64705470	9675910500	0.991752	42.15	96.92	91.7	64536501	0.9974	64497968	0.9968	9.0067	0.9669	0.8599	0.4139	0.0105	0.0037	0.0018
301	66657022	9998553300	65791299	9834681300	0.987012	42.55	96.88	91.66	65594473	0.997	65549448	0.9963	9.1455	0.9678	0.864	0.4249	0.012	0.0041	0.002
302	66172144	9925821600	65403104	9779508300	0.988378	42.08	96.62	90.97	65231856	0.9974	65192317	0.9968	9.1012	0.9665	0.8629	0.4262	0.011	0.0036	0.0017
303	47406672	7111000800	46841657	7005813900	0.988082	42.09	96.94	91.76	46718902	0.9974	46691152	0.9968	6.5215	0.9597	0.7101	0.1586	0.0041	0.0022	0.0011
304	53525420	8028813000	53158749	7948701000	0.99315	42.18	96.41	90.44	53014034	0.9973	52980739	0.9967	7.3973	0.9647	0.7822	0.2386	0.0056	0.0028	0.0014
305	62586460	9387969000	62148892	9293319300	0.993009	42.17	96.77	91.35	61973757	0.9972	61932756	0.9965	8.6478	0.9668	0.8494	0.3774	0.0087	0.0034	0.0017
306	54200774	8130116100	53788196	8041962900	0.992388	42.12	96.62	90.95	53635624	0.9972	53600523	0.9965	7.4824	0.965	0.7882	0.2463	0.0059	0.003	0.0015
307	68661798	10299269700	67997461	10167415800	0.990325	42.08	96.77	91.33	67819112	0.9974	67779062	0.9968	9.4634	0.9679	0.8765	0.4649	0.013	0.004	0.002
308	55681300	8352195000	55190328	8251455300	0.991182	42.16	96.48	90.63	55030550	0.9971	54992777	0.9964	7.6748	0.9656	0.8001	0.2668	0.0063	0.0032	0.0016
309	62157716	9323657400	61603971	9211694700	0.991091	42.24	96.53	90.74	61432558	0.9972	61392841	0.9966	8.5719	0.9669	0.8474	0.3684	0.0081	0.0033	0.0016
313	58632094	8794814100	58128898	8689719000	0.991418	42.23	96.78	91.38	57972611	0.9973	57937290	0.9967	8.0869	0.9664	0.8224	0.3113	0.0071	0.0033	0.0017
314	59511208	8926681200	59195189	8851191000	0.99469	42.23	96.62	90.98	59027617	0.9972	58988531	0.9965	8.2358	0.9659	0.8308	0.3317	0.0071	0.0031	0.0016
315	62700776	9405116400	62038971	9277244700	0.989445	42.15	96.7	91.18	61884220	0.9975	61848361	0.9969	8.6364	0.9663	0.8481	0.3764	0.0084	0.0033	0.0017
316	60973968	9146095200	60529754	9049602000	0.992715	42.3	96.89	91.68	60369166	0.9973	60333896	0.9968	8.4227	0.9671	0.8393	0.3509	0.0083	0.0035	0.0016
319	56555980	8483397000	56023166	8373508200	0.990579	42.44	96.56	90.82	55871919	0.9973	55837838	0.9967	7.79	0.9657	0.8051	0.2755	0.0069	0.0035	0.0018
320	65533294	9829994100	64852192	9694432800	0.989607	42.34	97.15	92.36	64676002	0.9973	64637949	0.9967	9.0185	0.9676	0.8617	0.4136	0.0109	0.0039	0.0019
322	49738440	7460766000	49139064	7349133900	0.987949	41.89	96.23	89.9	49016005	0.9975	48985863	0.9969	6.8427	0.962	0.7407	0.1887	0.0045	0.0024	0.0012
323	46822716	7023407400	46486559	6952234200	0.992821	41.87	95.77	88.71	46369281	0.9975	46340853	0.9969	6.4733	0.9595	0.7098	0.1545	0.0037	0.0021	0.0011
326	53409322	8011398300	52913289	7913766000	0.990713	41.92	96.7	91.1	52778350	0.9974	52745443	0.9968	7.3691	0.9639	0.7821	0.241	0.0052	0.0026	0.0013
327	64464076	9669611400	63893413	9553722000	0.991148	42.32	97.09	92.17	63728642	0.9974	63691590	0.9968	8.8929	0.9671	0.8559	0.4009	0.0101	0.0037	0.0019
328	61153298	9172994700	60493725	9047679900	0.989214	42.19	97.01	91.94	60335894	0.9974	60300527	0.9968	8.4209	0.9656	0.8373	0.3523	0.0079	0.0033	0.0016
330	56843232	8526484800	56305349	8421482700	0.990537	42.11	96.92	91.69	56161587	0.9974	56128507	0.9969	7.8405	0.9641	0.8098	0.2925	0.006	0.0027	0.0013
333	55022988	8253448200	54692594	8181207600	0.993995	41.95	96.93	91.73	54551359	0.9974	54518071	0.9968	7.6178	0.9634	0.7959	0.267	0.0058	0.0028	0.0014
334	48032816	7204922400	47762665	7139663700	0.994376	42.17	96.78	91.34	47638741	0.9974	47609445	0.9968	6.6479	0.9621	0.725	0.1661	0.0045	0.0025	0.0012
335	52675120	7901268000	52096781	7792086300	0.989021	41.92	96.64	90.98	51968409	0.9975	51938572	0.997	7.2564	0.9629	0.7738	0.2305	0.0049	0.0025	0.0012
336	54600112	8190016800	53981894	8070227100	0.988677	42.13	96.95	91.79	53837405	0.9973	53803690	0.9967	7.509	0.9648	0.7871	0.2504	0.0059	0.003	0.0015
338	43454096	6518114400	42778421	6396904200	0.984451	42.15	96.83	91.44	42672189	0.9975	42647467	0.9969	5.9548	0.9582	0.6513	0.1112	0.0037	0.0021	0.0011
339	54040236	8106035400	53407021	7988034300	0.988283	42.21	96.75	91.23	53266799	0.9974	53234267	0.9968	7.4356	0.9642	0.786	0.2463	0.0056	0.0027	0.0013
341	51052730	7657909500	50625348	7572177600	0.991629	41.89	96.83	91.46	50499870	0.9975	50470128	0.9969	7.051	0.9622	0.7567	0.2104	0.0046	0.0023	0.0011
342	52807330	7921099500	52357223	7831054800	0.991476	41.86	96.8	91.36	52223904	0.9975	52192246	0.9968	7.2917	0.9624	0.7754	0.2348	0.0048	0.0024	0.0012
343	50947368	7642105200	50264316	7515207000	0.986593	41.95	96.74	91.23	50131319	0.9974	50099635	0.9967	6.995	0.9628	0.7506	0.2001	0.005	0.0026	0.0013
345	56990844	8548626600	56403624	8435866200	0.989696	42.04	96.92	91.7	56264908	0.9975	56234088	0.997	7.8554	0.9652	0.808	0.2873	0.0067	0.0031	0.0016
346	63311536	9496730400	61781450	9234363000	0.975832	42.08	97.04	92.01	61631796	0.9976	61599716	0.9971	8.5943	0.9668	0.8428	0.3676	0.0088	0.0034	0.0017
347	55411056	8311658400	54658421	8174988900	0.986417	41.91	96.93	91.71	54529206	0.9976	54500119	0.9971	7.6152	0.9645	0.7945	0.2641	0.0061	0.0029	0.0015
349	46093146	6913971900	45606440	6812647500	0.989441	42.13	96.59	90.95	45490460	0.9975	45462599	0.9968	6.3297	0.9599	0.6915	0.14	0.0041	0.0022	0.0012
351	52259370	7838905500	51839343	7752040200	0.991963	42.1	96.88	91.6	51710357	0.9975	51680783	0.9969	7.2166	0.9635	0.7656	0.2201	0.0054	0.0028	0.0014
352	58392738	8758910700	57755430	8637309600	0.989086	42.1	97.14	92.27	57604915	0.9974	57572461	0.9968	8.0402	0.9651	0.8164	0.311	0.0072	0.0031	0.0015
353	50519858	7577978700	50080710	7490320500	0.991307	41.88	96.87	91.55	49958601	0.9976	49930701	0.997	6.9767	0.9624	0.7492	0.2005	0.0049	0.0025	0.0013
354	48602180	7290327000	48404203	7239720600	0.995927	42	96.94	91.74	48280416	0.9974	48252697	0.9969	6.7426	0.9621	0.7312	0.1752	0.0045	0.0024	0.0013
355	57183304	8577495600	56362156	8427924600	0.98564	42.07	96.96	91.81	56214440	0.9974	56182386	0.9968	7.8438	0.9656	0.8066	0.287	0.0064	0.003	0.0016
356	57218654	8582798100	56795008	8492486400	0.992596	41.94	96.76	91.29	56642985	0.9973	56606857	0.9967	7.9064	0.9649	0.8147	0.296	0.0061	0.0029	0.0015
359	54454540	8168181000	54030231	8079618600	0.992208	41.97	96.81	91.4	53892824	0.9975	53860501	0.9969	7.5243	0.9648	0.791	0.2526	0.0056	0.0028	0.0015
360	57818786	8672817900	57111840	8540589900	0.987773	42.11	96.99	91.87	56966207	0.9975	56932857	0.9969	7.9512	0.9655	0.8149	0.2983	0.0066	0.0031	0.0016
361	57494546	8624181900	56818818	8497304700	0.988247	41.98	96.93	91.73	56671752	0.9974	56636764	0.9968	7.911	0.965	0.8112	0.2948	0.0065	0.0031	0.0016
362	60569468	9085420200	59999808	8972904000	0.990595	42	97.17	92.33	59851746	0.9975	59819929	0.997	8.3573	0.9658	0.8331	0.3429	0.0081	0.0034	0.0017
364	54990636	8248595400	54413946	8139580500	0.989513	41.6	96.56	90.9	54275767	0.9975	54243977	0.9969	7.5799	0.9637	0.7921	0.263	0.0057	0.0028	0.0014
366	59301090	8895163500	58715209	8779149900	0.99012	41.9	96.9	91.76	58560080	0.9974	58523889	0.9967	8.1719	0.9664	0.8256	0.3227	0.0072	0.0032	0.0016
369	55432818	8314922700	54988889	8222271600	0.991992	41.93	96.59	90.98	54845476	0.9974	54812702	0.9968	7.6551	0.9646	0.797	0.2656	0.006	0.003	0.0016
371	49666494	7449974100	49252727	7365921600	0.991669	41.89	96.56	90.91	49128939	0.9975	49100372	0.9969	6.8593	0.9621	0.7392	0.1876	0.0045	0.0024	0.0012
373	59249460	8887419000	58367705	8719449900	0.985118	42.06	97.21	92.57	58229657	0.9976	58199891	0.9971	8.1156	0.9653	0.8152	0.3151	0.0077	0.0033	0.0017
374	49498396	7424759400	48913127	7315112700	0.988176	41.97	96.77	91.45	48789258	0.9975	48760296	0.9969	6.8105	0.9624	0.7338	0.1815	0.0047	0.0025	0.0013
378	54715930	8207389500	54227026	8109749700	0.991065	41.97	96.78	91.48	54083713	0.9974	54051539	0.9968	7.5496	0.9649	0.7888	0.252	0.0061	0.003	0.0015
379	55729406	8359410900	55169884	8248748700	0.98996	42.05	97	92.04	55031657	0.9975	55000860	0.9969	7.6791	0.9647	0.7953	0.2661	0.0064	0.0031	0.0016
380	57318392	8597758800	56817593	8497013700	0.991263	41.81	96.81	91.52	56676593	0.9975	56645793	0.997	7.913	0.9649	0.8116	0.2976	0.0063	0.0028	0.0014
381	43085316	6462797400	42595153	6369597000	0.988623	42.26	96.53	92.22	42479988	0.9973	42454418	0.9967	5.9257	0.956	0.6408	0.1125	0.0038	0.0022	0.0012
383	51958228	7793734200	51375621	7680452400	0.988787	42.45	96.48	92.1	51240908	0.9974	51211834	0.9968	7.1431	0.9622	0.7538	0.2161	0.0055	0.0029	0.0015
384	50963870	7644580500	50341072	7526558400	0.98778	42.3	96.71	92.66	50211189	0.9974	50183039	0.9969	6.9996	0.9613	0.7418	0.2023	0.0051	0.0027	0.0015
385	50232204	7534830600	49609717	7418738100	0.987608	42.15	96.52	92.19	49481923	0.9974	49453694	0.9969	6.9024	0.9615	0.7361	0.1932	0.0052	0.0027	0.0014
386	43668906	6550335900	43198526	6461109900	0.989228	42.06	96.58	92.33	43085514	0.9974	43060017	0.9968	6.0128	0.957	0.6521	0.1178	0.004	0.0023	0.0012
387	45860998	6879149700	45301691	6774463200	0.987804	41.99	96.53	92.21	45187743	0.9975	45161607	0.9969	6.3054	0.9575	0.6838	0.1439	0.0038	0.0021	0.0011
388	40993642	6149046300	40582305	6068898300	0.989966	42.02	96.27	91.61	40483354	0.9976	40460376	0.997	5.6485	0.9538	0.6129	0.0942	0.0032	0.0018	0.001
389	45038626	6755793900	44474609	6651334500	0.987477	42.32	96.34	91.75	44360269	0.9974	44334577	0.9969	6.1887	0.9572	0.6699	0.1321	0.0041	0.0023	0.0012
390	51356112	7703416800	50744905	7587796200	0.988099	42.06	96.47	92.08	50620755	0.9976	50593066	0.997	7.0612	0.9618	0.7477	0.2098	0.0054	0.0028	0.0014
391	44944454	6741668100	44418595	6640239000	0.9883	42.37	96.55	92.25	44306601	0.9975	44281544	0.9969	6.1777	0.9577	0.668	0.1318	0.0041	0.0023	0.0012
392	46531766	6979764900	45980665	6876718500	0.988156	42.13	96.49	92.12	45860292	0.9974	45832453	0.9968	6.398	0.9592	0.6911	0.1488	0.0043	0.0023	0.0012
393	44770586	6715587900	44259453	6618772200	0.988583	42	96.41	91.91	44149891	0.9975	44125389	0.997	6.1602	0.9575	0.6675	0.1305	0.0039	0.0022	0.0012
394	44745174	6711776100	44204384	6610498200	0.987914	41.83	96.44	91.98	44098193	0.9976	44074498	0.9971	6.1529	0.9568	0.6671	0.1332	0.0037	0.002	0.0011
395	56469082	8470362300	55843641	8352069000	0.988924	42.31	96.54	92.25	55705224	0.9975	55673764	0.997	7.7723	0.9631	0.7985	0.2835	0.0062	0.0029	0.0015
396	49426614	7413992100	48869311	7308554100	0.988725	42.31	96.55	92.25	48741999	0.9974	48713548	0.9968	6.7999	0.9611	0.7249	0.1856	0.0053	0.0027	0.0014
399	51450226	7717533900	50799564	7594254600	0.987354	42.08	96.62	91.16	50642681	0.9969	50592540	0.9959	7.0547	0.963	0.7498	0.2041	0.0052	0.0028	0.0015
400	43908426	6586263900	43528900	6507761100	0.991356	42.12	96.29	90.37	43395186	0.9969	43351928	0.9959	6.0457	0.9594	0.6573	0.1157	0.0043	0.0024	0.0012
404	68964656	10344698400	68115996	10185046800	0.987694	42.04	96.48	90.81	67915320	0.9971	67843462	0.996	9.4656	0.9679	0.8759	0.4618	0.0133	0.004	0.002
405	33935034	5090255100	33555343	5015524800	0.988811	41.88	96.17	90.02	33452515	0.9969	33416547	0.9959	4.6603	0.946	0.4739	0.0401	0.0027	0.0015	0.0008
408	62116306	9317445900	61475534	9190533900	0.989684	42.01	96.69	91.33	61284157	0.9969	61217231	0.9958	8.5389	0.9661	0.8383	0.3597	0.0089	0.0035	0.0019
409	64712298	9706844700	64129243	9586012500	0.99099	42.12	96.47	90.76	63933707	0.997	63866565	0.9959	8.9057	0.9669	0.8561	0.4009	0.0103	0.0037	0.0019
411	57164746	8574711900	56463657	8443954200	0.987736	41.44	95.59	88.57	56309590	0.9973	56255717	0.9963	7.8476	0.9645	0.8052	0.2946	0.0063	0.0028	0.0014
413	53698050	8054707500	53152190	7948025700	0.989835	41.79	96.53	90.95	52995890	0.9971	52938766	0.996	7.3891	0.9633	0.7786	0.2424	0.0052	0.0026	0.0014
414	53599200	8039880000	52955228	7915655700	0.987985	42.05	96.36	90.54	52799603	0.9971	52753476	0.9962	7.3553	0.9646	0.7747	0.2323	0.0059	0.0031	0.0016
416	51302276	7695341400	50768350	7589933100	0.989593	42.15	96.48	90.81	50614216	0.997	50566933	0.996	7.0522	0.9636	0.7529	0.2035	0.0054	0.0028	0.0015
417	51622750	7743412500	50782244	7591991100	0.983718	42.08	96.74	91.45	50619542	0.9968	50563783	0.9957	7.0496	0.9632	0.749	0.2067	0.0053	0.0027	0.0014
419	45555660	6833349000	45107956	6742617300	0.990172	42.02	96.4	90.63	44973865	0.997	44925921	0.996	6.267	0.9606	0.6836	0.1333	0.004	0.0023	0.0012
420	54541258	8181188700	54101671	8087663400	0.99194	42.24	96.58	91.08	53941340	0.997	53895425	0.9962	7.5162	0.9646	0.7843	0.2476	0.006	0.003	0.0016
421	59505392	8925808800	58835461	8794041300	0.988742	42.22	96.65	91.25	58646135	0.9968	58581806	0.9957	8.1664	0.9664	0.8214	0.3162	0.0078	0.0035	0.0018
423	54443408	8166511200	53856271	8051809500	0.989216	42.02	96.68	91.07	53711879	0.9973	53679892	0.9967	7.4906	0.9638	0.7818	0.2486	0.0057	0.0029	0.0016
426	35136074	5270411100	34843728	5209572000	0.99168	41.97	96.76	91.26	34757750	0.9975	34738682	0.997	4.8497	0.947	0.4963	0.0479	0.0029	0.0017	0.001
429	64221574	9633236100	63106552	9435483000	0.982638	42.08	97.1	92.12	62957435	0.9976	62925969	0.9971	8.7796	0.9661	0.844	0.386	0.0107	0.0037	0.0019
430	57469180	8620377000	56879868	8505050700	0.989746	41.77	96.67	91.02	56735971	0.9975	56702293	0.9969	7.9155	0.9647	0.8061	0.2927	0.0065	0.003	0.0016
431	51384932	7707739800	50773145	7592148600	0.988094	41.9	96.47	90.53	50634435	0.9973	50602901	0.9966	7.0635	0.963	0.7521	0.2066	0.0051	0.0026	0.0014
432	62589606	9388440900	61847830	9246181200	0.988149	42.01	96.73	91.18	61688621	0.9974	61653188	0.9969	8.6026	0.9664	0.84	0.3637	0.0094	0.0037	0.0019
433	51918130	7787719500	51235324	7658287800	0.986848	42.03	96.71	91.13	51105755	0.9975	51077502	0.9969	7.125	0.963	0.7526	0.2097	0.0055	0.003	0.0016
435	48739568	7310935200	48159987	7200270300	0.988109	42.23	96.77	91.29	48024859	0.9972	47994378	0.9966	6.697	0.9614	0.7186	0.1715	0.0049	0.0027	0.0014
436	50503292	7575493800	49413079	7384152000	0.978413	42.25	96.64	90.98	49277147	0.9972	49246162	0.9966	6.8643	0.9625	0.7304	0.1854	0.0052	0.0029	0.0016
438	54420870	8163130500	53901249	8057908200	0.990452	41.97	96.45	90.48	53757225	0.9973	53723549	0.9967	7.4957	0.9642	0.7826	0.2458	0.0057	0.003	0.0016
441	38582344	5787351600	38150491	5706483900	0.988807	41.64	96.09	89.84	38057855	0.9976	38036084	0.997	5.3115	0.9511	0.569	0.0726	0.003	0.0017	0.0009
442	49851676	7477751400	49037188	7332824700	0.983662	42.14	96.66	91.26	48908505	0.9974	48879035	0.9968	6.8191	0.9601	0.7253	0.1901	0.005	0.0025	0.0013
444	47547188	7132078200	46749525	6991568400	0.983224	42.24	96.5	90.86	46634840	0.9975	46609282	0.997	6.5063	0.959	0.7028	0.1585	0.0046	0.0024	0.0012
445	36775374	5516306100	36159124	5405779200	0.983243	42.44	96.46	90.78	36064256	0.9974	36042305	0.9968	5.0269	0.9479	0.5236	0.0582	0.0031	0.0018	0.0009
446	61487792	9223168800	60632209	9067986000	0.986085	42.01	96.6	91.08	60484706	0.9976	60453063	0.997	8.4374	0.9641	0.8297	0.3513	0.0089	0.0034	0.0017
447	53778688	8066803200	53258095	7966301400	0.99032	41.89	96.2	90.11	53121784	0.9974	53089385	0.9968	7.4139	0.9625	0.7796	0.246	0.0054	0.0026	0.0013
450	44086588	6612988200	43501152	6505463700	0.986721	41.98	96.55	91	43386258	0.9974	43359589	0.9967	6.0513	0.9568	0.6531	0.1213	0.0041	0.0023	0.0012
452	46784214	7017632100	46447098	6945803100	0.992794	42.13	96.06	89.79	46322811	0.9973	46295097	0.9967	6.4611	0.9596	0.7014	0.1541	0.0042	0.0023	0.0012
453	42890912	6433636800	42392554	6338210100	0.988381	42.12	96.4	90.62	42274863	0.9972	42248588	0.9966	5.8945	0.956	0.6365	0.1101	0.0038	0.0022	0.0012
455	61812432	9271864800	61252688	9160267500	0.990944	42.07	96.44	90.72	61087363	0.9973	61049590	0.9967	8.5224	0.9652	0.8366	0.3597	0.0086	0.0035	0.0018
457	59036188	8855428200	58574183	8761787400	0.992174	41.92	96.33	90.44	58429862	0.9975	58397820	0.997	8.1567	0.9642	0.8202	0.322	0.0072	0.003	0.0016
459	59828978	8974346700	59006842	8825838900	0.986259	41.95	96.63	91.15	58858752	0.9975	58826330	0.9969	8.211	0.9634	0.8172	0.3293	0.0083	0.0033	0.0017
460	46531356	6979703400	45643119	6824057700	0.980911	41.82	96.24	90.21	45530878	0.9975	45504515	0.997	6.3483	0.9585	0.686	0.1468	0.0041	0.0022	0.0011
462	45121412	6768211800	44593077	6667208100	0.988291	41.83	96.27	90.23	44483950	0.9976	44457164	0.997	6.2051	0.9589	0.6747	0.1306	0.004	0.0022	0.0011
463	39032914	5854937100	38697191	5787312000	0.991399	41.77	96.43	90.62	38596481	0.9974	38571756	0.9968	5.3863	0.9523	0.5789	0.0758	0.003	0.0017	0.0009
465	65541494	9831224100	64841370	9693840000	0.989318	42.09	96.63	91.16	64664438	0.9973	64622118	0.9966	9.0144	0.967	0.8576	0.4111	0.011	0.0038	0.0019
466	51373612	7706041800	50693369	7579371300	0.986759	41.76	96.45	90.68	50572857	0.9976	50543083	0.997	7.0558	0.962	0.7538	0.2081	0.0047	0.0024	0.0013
469	55382452	8307367800	54735826	8185266900	0.988324	41.98	96.94	91.91	54589248	0.9973	54555992	0.9967	7.6123	0.963	0.7855	0.2653	0.0062	0.003	0.0015
471	48640050	7296007500	48234152	7214000100	0.991655	41.93	96.68	91.25	48101711	0.9973	48069008	0.9966	6.7124	0.9608	0.7238	0.1746	0.0045	0.0024	0.0013
472	38660716	5799107400	38179145	5708612700	0.987544	41.82	96.64	91.15	38080937	0.9974	38056146	0.9968	5.3133	0.9522	0.5686	0.0712	0.0032	0.0017	0.0009
474	52666154	7899923100	52350941	7827975600	0.994015	42.05	97.02	92.13	52210648	0.9973	52176217	0.9967	7.2836	0.9634	0.7683	0.2248	0.0057	0.0029	0.0015
475	50420324	7563048600	49635209	7423602600	0.984429	41.76	96.87	91.73	49504738	0.9974	49474345	0.9968	6.9062	0.9611	0.7367	0.1962	0.0047	0.0025	0.0013
476	41001632	6150244800	40765752	6096928200	0.994247	41.7	96.33	90.36	40666712	0.9976	40641519	0.997	5.6775	0.9554	0.6199	0.0926	0.0033	0.0018	0.0009
477	46433438	6965015700	46096263	6890094000	0.992739	42.31	96.95	91.97	45979282	0.9975	45952315	0.9969	6.4112	0.9593	0.6895	0.1464	0.0045	0.0026	0.0014
478	45893484	6884022600	45478105	6796230900	0.990949	42.67	96.56	90.98	45355516	0.9973	45326171	0.9967	6.3209	0.9593	0.6774	0.1404	0.0048	0.0026	0.0013
479	43641670	6546250500	43280807	6469583400	0.991731	42.45	96.54	90.91	43166311	0.9974	43138155	0.9967	6.0182	0.9577	0.6496	0.1164	0.004	0.0023	0.0012
481	52447550	7867132500	52036620	7783305900	0.992165	41.74	96.64	91.09	51906962	0.9975	51876868	0.9969	7.2496	0.9636	0.7711	0.2268	0.0052	0.0026	0.0013
482	60055166	9008274900	59400009	8881841100	0.989091	42	97.24	92.66	59240536	0.9973	59203855	0.9967	8.265	0.9659	0.8263	0.3304	0.0078	0.0034	0.0017
483	55213524	8282028600	54656409	8173621800	0.98991	41.9	96.89	91.75	54513538	0.9974	54479770	0.9968	7.6096	0.9642	0.7923	0.2612	0.0059	0.0029	0.0015
484	52184372	7827655800	51704438	7730583600	0.990803	41.84	97.49	93.06	51570827	0.9974	51539962	0.9968	7.1993	0.9629	0.7618	0.219	0.0053	0.0028	0.0015
485	50497316	7574597400	50056715	7485192300	0.991275	42.04	97.12	92.05	49915419	0.9972	49884815	0.9966	6.9679	0.9627	0.7479	0.1962	0.0048	0.0026	0.0014
487	59198600	8879790000	58505547	8749082700	0.988293	41.87	97.36	92.69	58362876	0.9976	58330947	0.997	8.1494	0.9659	0.8224	0.3222	0.0075	0.0031	0.0015
488	47247350	7087102500	46857132	7006501800	0.991741	41.94	97.16	92.17	46737102	0.9974	46708835	0.9968	6.5251	0.9614	0.707	0.1546	0.0047	0.0025	0.0013
492	49304202	7395630300	48790925	7297111200	0.98959	41.69	97.19	92.23	48674333	0.9976	48647286	0.9971	6.7981	0.9608	0.7335	0.188	0.0042	0.0022	0.0011
493	41798520	6269778000	41240406	6166402200	0.986648	41.94	97.11	92.03	41134550	0.9974	41109563	0.9968	5.7412	0.9562	0.6201	0.0964	0.0038	0.0021	0.0011
494	53311402	7996710300	52927526	7916098800	0.992799	41.87	97.07	91.93	52791321	0.9974	52759101	0.9968	7.3721	0.9636	0.7791	0.2381	0.0053	0.0027	0.0014
495	61427806	9214170900	60755213	9084220200	0.989051	42.09	97.31	92.58	60594546	0.9974	60556523	0.9967	8.4543	0.9667	0.8374	0.3517	0.0084	0.0035	0.0018
498	62730114	9409517100	62198040	9302766300	0.991518	41.95	96.87	91.45	62037856	0.9974	62002997	0.9969	8.6624	0.966	0.8441	0.3762	0.009	0.0034	0.0018
500	54792446	8218866900	54070687	8085053700	0.986827	42.02	97.3	92.54	53933718	0.9975	53903599	0.9969	7.5262	0.9648	0.7866	0.2526	0.0061	0.0029	0.0015
502	61993856	9299078400	61328685	9166790400	0.98927	42.45	97.45	93	61154798	0.9972	61116027	0.9965	8.5257	0.9665	0.8361	0.3529	0.0095	0.004	0.002
504	63355924	9503388600	62857549	9399227400	0.992134	41.96	97.28	92.48	62689740	0.9973	62652012	0.9967	8.7499	0.9668	0.8501	0.3846	0.0094	0.0036	0.0018
505	55988280	8398242000	55526891	8303253600	0.991759	41.87	97.39	92.89	55379493	0.9973	55344911	0.9967	7.7295	0.9649	0.8009	0.2736	0.006	0.0029	0.0015
506	56486376	8472956400	55696682	8326986900	0.98602	42.09	97.08	92.07	55543321	0.9972	55507283	0.9966	7.7488	0.966	0.8023	0.272	0.0065	0.0032	0.0016
507	46408752	6961312800	45972319	6874422300	0.990596	41.88	97.24	92.49	45847635	0.9973	45816693	0.9966	6.3998	0.961	0.6958	0.1432	0.0044	0.0024	0.0013
508	64638350	9695752500	63827532	9543833700	0.987456	42	97.24	92.48	63659683	0.9974	63623339	0.9968	8.8853	0.9668	0.8559	0.3983	0.0098	0.0037	0.0019
509	56007008	8401051200	55535589	8304009900	0.991583	41.93	97.29	92.64	55388904	0.9974	55355475	0.9968	7.7299	0.9648	0.7995	0.2747	0.0062	0.003	0.0015
511	54011898	8101784700	53508002	8001781800	0.990671	41.76	97.09	92.07	53370852	0.9974	53338478	0.9968	7.4503	0.9639	0.7829	0.247	0.0055	0.0028	0.0014
512	50331906	7549785900	49888889	7460241300	0.991198	41.88	97.21	92.41	49753353	0.9973	49720787	0.9966	6.9441	0.9621	0.7456	0.1949	0.0048	0.0026	0.0014
516	54886004	8232900600	54391559	8132607900	0.990991	41.89	97.17	92.3	54245737	0.9973	54210912	0.9967	7.5698	0.965	0.7896	0.255	0.0059	0.0029	0.0015
519	49543490	7431523500	49007905	7328606400	0.98919	42.03	97.08	92.05	48884060	0.9975	48853134	0.9968	6.823	0.9622	0.7365	0.184	0.0046	0.0025	0.0013
520	59327600	8899140000	58629093	8767478100	0.988226	41.89	97.2	92.38	58476164	0.9974	58439328	0.9968	8.1621	0.9658	0.8244	0.3221	0.0069	0.003	0.0016
522	48701036	7305155400	48337530	7229579700	0.992536	41.89	96.97	91.75	48210047	0.9974	48178694	0.9967	6.7315	0.9611	0.7296	0.1738	0.0045	0.0024	0.0012
524	79453540	11918031000	78277738	11705546400	0.985201	41.64	96.57	90.95	78097968	0.9977	78060058	0.9972	10.9002	0.969	0.9044	0.5973	0.033	0.0043	0.0021
526	48935910	7340386500	48196453	7204043100	0.984889	41.58	96.62	91.09	48082045	0.9976	48057943	0.9971	6.7068	0.9607	0.7153	0.1779	0.0046	0.0025	0.0013
527	39297534	5894630100	38634336	5775381000	0.983124	41.54	96.45	90.67	38537417	0.9975	38515819	0.9969	5.3751	0.9516	0.572	0.0798	0.0031	0.0018	0.001
528	45299304	6794895600	44731647	6686224500	0.987469	41.58	96.17	89.94	44624786	0.9976	44600899	0.9971	6.2241	0.9583	0.6713	0.138	0.0038	0.0021	0.0012
529	50714356	7607153400	50113997	7492658100	0.988162	41.67	95.83	89.03	49988013	0.9975	49961666	0.997	6.9717	0.9616	0.7397	0.2056	0.0049	0.0024	0.0012
531	57105534	8565830100	56000009	8372238900	0.980641	41.74	96.53	90.89	55858923	0.9975	55828924	0.9969	7.7912	0.9648	0.7955	0.2834	0.0068	0.0031	0.0015
532	70069830	10510474500	68793754	10287273900	0.981789	41.84	96.9	91.82	68628775	0.9976	68595374	0.9971	9.5751	0.9678	0.873	0.4703	0.0158	0.0039	0.0019
533	50634996	7595249400	49824351	7449775800	0.98399	41.57	96.48	90.74	49703352	0.9976	49676391	0.997	6.9357	0.9613	0.7401	0.2041	0.0044	0.0022	0.0011
535	49483264	7422489600	48794710	7297490700	0.986085	41.6	96.69	91.26	48665086	0.9973	48640020	0.9968	6.7936	0.961	0.7263	0.1891	0.0045	0.0023	0.0012
538	48491980	7273797000	47520780	7107003900	0.979972	41.71	96.64	91.15	47388308	0.9972	47362888	0.9967	6.6138	0.9606	0.7103	0.1715	0.0041	0.0022	0.0012
539	52186862	7828029300	51286664	7668749700	0.98275	41.84	96.45	90.68	51146940	0.9973	51119493	0.9967	7.1356	0.9629	0.7564	0.2192	0.0049	0.0025	0.0013
541	41671604	6250740600	40901132	6113843100	0.981511	41.69	96.58	91.02	40788295	0.9972	40768027	0.9967	5.6882	0.9552	0.6082	0.097	0.0037	0.0021	0.0011
542	48509222	7276383300	47407549	7088669400	0.977289	41.67	96.42	90.59	47280059	0.9973	47255334	0.9968	6.5947	0.9604	0.7092	0.1704	0.0043	0.0023	0.0012
543	43059890	6458983500	42236791	6313311300	0.980885	41.9	96.11	90.08	42120772	0.9973	42095159	0.9966	5.8703	0.9571	0.6348	0.1063	0.0038	0.0021	0.0011
545	52112584	7816887600	51670263	7726607100	0.991512	41.71	95.88	89.51	51522388	0.9971	51489009	0.9965	7.1862	0.9631	0.7632	0.2224	0.0052	0.0026	0.0013
549	51971316	7795697400	51330382	7676501400	0.987668	41.86	95.98	89.77	51194054	0.9973	51162874	0.9967	7.1405	0.9629	0.7586	0.2156	0.0052	0.0027	0.0014
550	56805002	8520750300	55258261	8260418100	0.972771	42.09	96.24	90.37	55123636	0.9976	55095775	0.9971	7.6815	0.9651	0.7903	0.2702	0.0068	0.0031	0.0015
551	50203092	7530463800	49530581	7406586300	0.986604	41.93	95.9	89.58	49402230	0.9974	49373660	0.9968	6.8896	0.9627	0.7397	0.1896	0.0051	0.0026	0.0014
553	45485540	6822831000	44848203	6705793800	0.985988	41.93	95.81	89.35	44717770	0.9971	44688219	0.9964	6.2335	0.9593	0.677	0.1325	0.0043	0.0024	0.0012
554	51221844	7683276600	50327884	7522433700	0.982547	41.82	96	89.88	50214277	0.9977	50189538	0.9973	6.9922	0.9619	0.7465	0.2032	0.0049	0.0025	0.0012
555	52590688	7888603200	52022570	7779766200	0.989197	41.73	95.85	89.44	51893993	0.9975	51865187	0.997	7.2383	0.963	0.7668	0.2263	0.0051	0.0026	0.0014
557	50201164	7530174600	49796999	7447516500	0.991949	41.66	95.96	89.7	49668924	0.9974	49638582	0.9968	6.9312	0.9621	0.7463	0.1987	0.0045	0.0023	0.0012
558	49719244	7457886600	49098106	7343251500	0.987507	41.9	95.84	89.42	48978911	0.9976	48951364	0.997	6.8318	0.962	0.7344	0.1866	0.0049	0.0025	0.0012
562	36709118	5506367700	36269053	5423460300	0.988012	41.86	96.04	89.87	36174397	0.9974	36152893	0.9968	5.0455	0.9498	0.5323	0.0573	0.0028	0.0016	0.0009
563	51324980	7698747000	50872584	7607971200	0.991186	41.83	95.81	89.35	50737003	0.9973	50706473	0.9967	7.0779	0.963	0.7561	0.21	0.005	0.0026	0.0013
564	47531324	7129698600	47044215	7032203700	0.989752	41.98	95.8	89.08	46929869	0.9976	46904617	0.997	6.5457	0.9603	0.6995	0.1625	0.005	0.0026	0.0014
565	48579916	7286987400	48016213	7178388000	0.988396	42.07	95.77	89.01	47893441	0.9974	47866018	0.9969	6.6792	0.961	0.7066	0.1717	0.0053	0.0028	0.0015
569	40283552	6042532800	39822121	5954350500	0.988545	41.87	95.58	88.54	39721315	0.9975	39696483	0.9968	5.5407	0.9532	0.5922	0.0895	0.0035	0.002	0.001
573	48067658	7210148700	47676986	7128958500	0.991872	41.75	95.79	89.05	47561635	0.9976	47534094	0.997	6.6355	0.96	0.7112	0.1734	0.0043	0.0023	0.0012
574	53161142	7974171300	52647092	7870065300	0.99033	41.91	95.53	88.43	52504833	0.9973	52472457	0.9967	7.3204	0.9628	0.7595	0.2322	0.0061	0.003	0.0016
575	41113540	6167031000	40438838	6046457400	0.983589	41.96	95.87	89.25	40339071	0.9975	40316410	0.997	5.6266	0.9534	0.5974	0.0971	0.0036	0.002	0.0011
576	39345040	5901756000	38916081	5818632000	0.989098	41.97	95.74	88.93	38808489	0.9972	38783533	0.9966	5.4121	0.9524	0.5724	0.0807	0.0034	0.002	0.0011
577	47584414	7137662100	47198664	7057252500	0.991893	41.67	95.59	88.55	47078238	0.9974	47049898	0.9968	6.5683	0.9592	0.702	0.1696	0.0042	0.0022	0.0012
578	39874408	5981161200	39377478	5885901600	0.987538	41.73	95.71	88.86	39273471	0.9974	39248747	0.9967	5.4751	0.9521	0.5801	0.0868	0.0033	0.0019	0.001
581	50688728	7603309200	50146329	7495665000	0.989299	41.86	95.79	89.05	50018692	0.9975	49989479	0.9969	6.9733	0.9617	0.7353	0.2003	0.0053	0.0028	0.0015
582	48650524	7297578600	48091406	7191047400	0.988507	41.85	95.71	88.87	47970022	0.9975	47941888	0.9969	6.6923	0.9605	0.712	0.1762	0.0049	0.0026	0.0014
584	53994494	8099174100	53460209	7994370900	0.990105	41.71	95.81	89.34	53326446	0.9975	53294861	0.9969	7.4391	0.9632	0.7822	0.2507	0.0054	0.0027	0.0013
586	54628202	8194230300	54058351	8084251200	0.989569	42.12	95.99	89.79	53909194	0.9972	53875143	0.9966	7.5178	0.9643	0.7874	0.2529	0.0059	0.003	0.0015
590	45747982	6862197300	45029645	6733225800	0.984298	41.85	95.82	89.38	44914702	0.9974	44887858	0.9969	6.2633	0.9592	0.683	0.1377	0.004	0.0022	0.0011
592	51928704	7789305600	51514682	7703595600	0.992027	42.01	96.02	89.87	51377296	0.9973	51346309	0.9967	7.1661	0.9629	0.7644	0.219	0.0049	0.0026	0.0014
594	47253248	7087987200	46541516	6959370000	0.984938	41.92	96.08	90	46422456	0.9974	46395491	0.9969	6.473	0.9601	0.7005	0.1563	0.0043	0.0023	0.0012
595	43821254	6573188100	43275836	6472000500	0.987554	41.82	95.91	89.59	43163771	0.9974	43138570	0.9968	6.0213	0.9564	0.6567	0.1194	0.0036	0.002	0.0011
599	52354838	7853225700	51736862	7737018900	0.988196	41.9	96.01	89.82	51598492	0.9973	51566303	0.9967	7.1963	0.963	0.7648	0.2198	0.0053	0.0028	0.0014
602	48532578	7279886700	47842114	7153892100	0.985773	41.98	95.83	89.41	47708335	0.9972	47677704	0.9966	6.6516	0.9614	0.7194	0.1692	0.0047	0.0026	0.0013
603	48453538	7268030700	47844055	7153764300	0.987421	41.98	96.88	91.44	47723111	0.9975	47696270	0.9969	6.659	0.961	0.7194	0.1678	0.0045	0.0025	0.0014
604	48700290	7305043500	48327104	7227022200	0.992337	41.88	96.89	91.45	48204722	0.9975	48176532	0.9969	6.7284	0.961	0.7297	0.1763	0.0043	0.0024	0.0013
607	60460222	9069033300	59931315	8959212600	0.991252	42.33	97.38	92.75	59765464	0.9972	59730901	0.9967	8.3343	0.9651	0.8245	0.3371	0.0086	0.0036	0.0019
609	50503588	7575538200	50081439	7485226200	0.991641	42.26	97.31	92.59	49947183	0.9973	49917280	0.9967	6.9643	0.9624	0.7412	0.1938	0.0054	0.003	0.0016
613	58408632	8761294800	57666922	8618266800	0.987301	42.58	97.12	92.09	57505169	0.9972	57469618	0.9966	8.0185	0.9661	0.8113	0.3014	0.0077	0.0036	0.0018
617	54279990	8141998500	53722665	8031320400	0.989732	42.04	97.26	92.44	53600060	0.9977	53573436	0.9972	7.4796	0.9636	0.7792	0.2506	0.006	0.003	0.0015
619	50644080	7596612000	50401071	7534865100	0.995202	42.54	97.22	92.33	50274386	0.9975	50246439	0.9969	7.0168	0.9618	0.7452	0.2043	0.0053	0.0028	0.0015
621	48315718	7247357700	48044973	7181814600	0.994396	42.16	97.17	92.19	47921703	0.9974	47894577	0.9969	6.6863	0.9606	0.7194	0.1694	0.0046	0.0026	0.0014
622	58469512	8770426800	57886944	8652132600	0.990036	42.32	97.19	92.23	57746911	0.9976	57716610	0.9971	8.0551	0.9654	0.8154	0.309	0.0074	0.0033	0.0017
623	53030130	7954519500	52643075	7867222200	0.992701	42.75	97.06	91.93	52498344	0.9973	52467584	0.9967	7.3196	0.9641	0.7637	0.2281	0.0064	0.0034	0.0018
624	59749718	8962457700	59217741	8848655400	0.991097	43.28	96.99	91.74	58865759	0.9941	58829723	0.9934	8.2036	0.9654	0.8079	0.3245	0.0096	0.004	0.0019
626	53823282	8073492300	53215921	7955334000	0.988716	41.94	97.15	92.14	53084640	0.9975	53055034	0.997	7.4055	0.9636	0.7766	0.2436	0.0057	0.0027	0.0014
627	53500950	8025142500	53115219	7941726600	0.99279	41.89	97.43	92.84	52976059	0.9974	52944219	0.9968	7.3936	0.9631	0.7745	0.2412	0.0057	0.0029	0.0015
628	45805708	6870856200	45609561	6817455300	0.995718	42.39	97.09	91.96	45493007	0.9974	45466483	0.9969	6.348	0.96	0.6889	0.1402	0.0046	0.0025	0.0013
632	48503626	7275543900	48183529	7201824300	0.993401	42.06	97.23	92.33	48054783	0.9973	48025205	0.9967	6.7041	0.9617	0.7212	0.1715	0.0046	0.0026	0.0014
633	49144738	7371710700	48896807	7309800000	0.994955	42.19	97.16	92.13	48764779	0.9973	48733663	0.9967	6.8053	0.9619	0.7331	0.1809	0.0049	0.0026	0.0014
634	89679554	13451933100	88447332	13214553300	0.98626	43.09	97.57	93.27	88187509	0.9971	88135142	0.9965	12.2812	0.9709	0.9217	0.6788	0.0643	0.0072	0.0035
635	55373932	8306089800	54971534	8210965800	0.992733	42.92	97.13	92.09	54808153	0.997	54773889	0.9964	7.6357	0.9657	0.7823	0.2585	0.0074	0.0037	0.0019
636	53254278	7988141700	52902813	7905180900	0.9934	42.72	97.34	92.63	52757560	0.9973	52725158	0.9966	7.3567	0.964	0.7669	0.2324	0.0061	0.0031	0.0017
637	49476526	7421478900	48976748	7318069800	0.989899	42.39	97.35	92.66	48851376	0.9974	48823581	0.9969	6.8111	0.9618	0.7266	0.182	0.0053	0.0029	0.0015
639	54866586	8229987900	54590468	8159574300	0.994967	42.09	97.25	92.38	54450580	0.9974	54421008	0.9969	7.5949	0.9643	0.7878	0.2582	0.0064	0.0031	0.0016
641	54453762	8168064300	53930897	8061188700	0.990398	42.47	96.83	91.32	53791988	0.9974	53762308	0.9969	7.4998	0.9646	0.7801	0.2482	0.0063	0.0032	0.0017
643	52424070	7863610500	51998660	7771110600	0.991885	42.33	97.4	92.78	51857590	0.9973	51826121	0.9967	7.2329	0.964	0.7627	0.2237	0.0056	0.0028	0.0015
644	59609764	8941464600	59194122	8838987600	0.993027	43.24	97.62	93.39	59014314	0.997	58979423	0.9964	8.2211	0.966	0.8053	0.3228	0.0102	0.004	0.0021
645	50603088	7590463200	50234251	7502592600	0.992711	42.91	97.32	92.58	50089308	0.9971	50058353	0.9965	6.9785	0.9631	0.7341	0.1995	0.0058	0.003	0.0016
646	49564278	7434641700	49156153	7343115900	0.991766	42.61	97.21	92.28	49020125	0.9972	48990365	0.9966	6.8308	0.9632	0.7282	0.1837	0.0053	0.0028	0.0015
647	44661192	6699178800	44337301	6625764900	0.992748	42.41	97.52	93.09	44220027	0.9974	44194328	0.9968	6.1672	0.9589	0.6646	0.1277	0.0046	0.0025	0.0013
650	53734710	8060206500	53510654	8002966200	0.99583	42.13	97.23	92.3	53371933	0.9974	53341910	0.9968	7.4528	0.9643	0.781	0.2446	0.0058	0.0029	0.0015
651	45607468	6841120200	45243836	6763637700	0.992027	42.44	97.3	92.6	45116037	0.9972	45087667	0.9965	6.2921	0.96	0.6812	0.1353	0.0044	0.0025	0.0013
653	59071280	8860692000	58681025	8770032600	0.993393	42.69	97.1	92.09	58524852	0.9973	58490765	0.9968	8.1609	0.9665	0.8208	0.3202	0.008	0.0035	0.0017
654	50853124	7627968600	50549862	7555199700	0.994037	42.52	97.15	92.23	50402675	0.9971	50368599	0.9964	7.0269	0.9631	0.749	0.2013	0.0054	0.0029	0.0015
655	42737396	6410609400	42402013	6336975300	0.992152	42.96	97.24	92.47	42286972	0.9973	42260838	0.9967	5.8949	0.9566	0.6298	0.1101	0.0042	0.0024	0.0013
656	47835638	7175345700	47498920	7094220900	0.992961	43.13	97.05	91.98	47354759	0.997	47322412	0.9963	6.5956	0.9621	0.7005	0.1645	0.0054	0.0029	0.0016
661	52095576	7814336400	51807892	7745543400	0.994478	42.1	97.18	92.28	51667020	0.9973	51635908	0.9967	7.2085	0.964	0.7652	0.2192	0.0053	0.0028	0.0015
663	62352694	9352904100	61956955	9264396600	0.993653	42.34	97.28	92.56	61794072	0.9974	61758411	0.9968	8.6231	0.9666	0.8432	0.3688	0.0095	0.0037	0.0019
664	61904424	9285663600	61438569	9185326500	0.992475	42.23	97.17	92.27	61281434	0.9974	61246982	0.9969	8.5484	0.9668	0.8414	0.3613	0.0089	0.0037	0.0019
666	61105120	9165768000	60134808	8989852200	0.984121	42.21	97.35	92.75	59971376	0.9973	59937385	0.9967	8.3594	0.9662	0.8289	0.3407	0.0086	0.0035	0.0018
668	55608748	8341312200	55234892	8255090100	0.993277	42.46	97.28	92.56	55088959	0.9974	55057155	0.9968	7.6822	0.9652	0.7945	0.2672	0.0065	0.0032	0.0017
669	54528202	8179230300	54016424	8074618500	0.990614	42.34	97.26	92.5	53875671	0.9974	53844015	0.9968	7.513	0.9649	0.7847	0.2508	0.0063	0.0031	0.0015
671	53169764	7975464600	52908317	7906225200	0.995083	42.5	97.1	92.1	52768822	0.9974	52739156	0.9968	7.3546	0.9647	0.7716	0.229	0.0063	0.0033	0.0017
672	54039964	8105994600	53670355	8022227400	0.99316	42.36	97.29	92.57	53521827	0.9972	53488324	0.9966	7.4645	0.9644	0.7815	0.2451	0.0059	0.003	0.0016
673	49522366	7428354900	49180425	7352682600	0.993095	42.62	97.04	91.95	49041386	0.9972	49009335	0.9965	6.8387	0.9634	0.7312	0.1827	0.0055	0.0029	0.0015
674	45857570	6878635500	45482014	6797301000	0.99181	42.62	97.27	92.36	45356875	0.9972	45329671	0.9967	6.3243	0.96	0.6832	0.138	0.0047	0.0026	0.0013
676	57717822	8657673300	57167844	8544417900	0.990471	42.46	97.45	92.83	57021223	0.9974	56989175	0.9969	7.9536	0.9659	0.81	0.2978	0.0073	0.0033	0.0017
679	44182624	6627393600	43745192	6537524400	0.990099	42.47	97.37	92.61	43632460	0.9974	43608409	0.9969	6.0845	0.9589	0.6567	0.1198	0.0044	0.0025	0.0013
680	53747240	8062086000	53330907	7973646600	0.992254	42.16	97.18	92.12	53189568	0.9973	53159104	0.9968	7.4221	0.9641	0.7786	0.2417	0.0058	0.003	0.0016
681	68477904	10271685600	66997437	10013227500	0.97838	42.78	97.7	93.51	66824813	0.9974	66787745	0.9969	9.3097	0.9678	0.8617	0.4367	0.0144	0.0042	0.0022
682	54970592	8245588800	54251122	8109832200	0.986912	42.5	97.43	92.82	54104264	0.9973	54073617	0.9967	7.5456	0.9642	0.7821	0.2501	0.0063	0.0032	0.0018
683	54593224	8188983600	54259296	8110716300	0.993883	42.44	97.24	92.28	54108676	0.9972	54074252	0.9966	7.548	0.9649	0.7877	0.2532	0.0062	0.0031	0.0016
684	54727652	8209147800	54161295	8095752600	0.989651	42.58	97.53	93.06	54020685	0.9974	53990199	0.9968	7.5342	0.9649	0.7826	0.2509	0.0064	0.0033	0.0017
686	49955690	7493353500	49523061	7399665000	0.99134	42.77	97.26	92.36	49382177	0.9972	49352159	0.9965	6.8831	0.9631	0.7345	0.1887	0.0055	0.0029	0.0015
687	51156814	7673522100	50601688	7561582200	0.989149	42.39	97.39	92.67	50466026	0.9973	50437494	0.9968	7.0371	0.9633	0.7479	0.2022	0.0053	0.0028	0.0015
688	53824804	8073720600	53448377	7988267100	0.993006	42.31	97.43	92.8	53297385	0.9972	53265130	0.9966	7.4332	0.9645	0.7772	0.239	0.0062	0.0032	0.0017
689	57298352	8594752800	56823177	8497131000	0.991707	42.11	97.41	92.72	56678506	0.9975	56646679	0.9969	7.9108	0.9646	0.8081	0.2937	0.0068	0.0032	0.0017
690	50651324	7597698600	50248963	7510212000	0.992056	42.59	97.13	92	50115043	0.9973	50085588	0.9967	6.9899	0.9639	0.7431	0.1967	0.0057	0.003	0.0016
691	56113294	8416994100	55144592	8239476900	0.982737	42.48	97.44	92.81	54994907	0.9973	54963797	0.9967	7.6629	0.9655	0.7885	0.2636	0.007	0.0034	0.0017
692	52372270	7855840500	51749725	7734712800	0.988113	42.46	97.35	92.58	51607744	0.9973	51576694	0.9967	7.1957	0.9637	0.7597	0.2178	0.0058	0.003	0.0015
694	52094488	7814173200	51760754	7734130800	0.993594	42.41	97.14	92.02	51612855	0.9971	51580158	0.9965	7.1955	0.9644	0.7611	0.2143	0.0059	0.0031	0.0016
695	47243248	7086487200	46600989	6961671300	0.986405	42.28	96.76	91.51	46472772	0.9972	46444568	0.9966	6.474	0.9608	0.6972	0.1508	0.0047	0.0026	0.0014
696	46892862	7033929300	46630989	6969395400	0.994416	42.05	96.55	90.94	46506210	0.9973	46478323	0.9967	6.4856	0.9607	0.7038	0.1532	0.0043	0.0025	0.0013
698	55305222	8295783300	54715732	8179342200	0.989341	42.26	96.84	91.69	54572132	0.9974	54540103	0.9968	7.6113	0.9651	0.789	0.2579	0.0064	0.0032	0.0017
699	50060636	7509095400	49764900	7438875600	0.994092	42.42	96.65	91.22	49623957	0.9972	49593536	0.9966	6.9203	0.9628	0.74	0.1922	0.0052	0.0028	0.0015
700	57631402	8644710300	57081273	8533550100	0.990454	42.37	96.7	91.34	56921393	0.9972	56885255	0.9966	7.9384	0.9655	0.8099	0.2974	0.0073	0.0033	0.0017
701	56265178	8439776700	55795340	8336732700	0.99165	42.38	96.94	91.96	55638365	0.9972	55603842	0.9966	7.7525	0.9652	0.7977	0.2766	0.0069	0.0033	0.0017
703	59431484	8914722600	58860903	8795243700	0.990399	42.36	97.28	92.79	58707384	0.9974	58674891	0.9968	8.1807	0.9659	0.8161	0.318	0.0084	0.0037	0.0019
706	50668114	7600217100	49936339	7463825100	0.985557	42.35	96.83	91.68	49807460	0.9974	49779483	0.9969	6.9422	0.9618	0.7382	0.196	0.0055	0.0029	0.0014
707	53347222	8002083300	52925993	7905123900	0.992104	42.49	97.08	92.3	52784821	0.9973	52753048	0.9967	7.3531	0.9647	0.7688	0.231	0.0064	0.0033	0.0017
708	55799498	8369924700	55064346	8224140300	0.986825	42.46	96.77	91.54	54913168	0.9973	54880707	0.9967	7.6468	0.9651	0.7863	0.2589	0.0069	0.0034	0.0019
710	53841898	8076284700	53462233	7985206800	0.992949	42.67	96.85	91.73	53322967	0.9974	53293129	0.9968	7.4304	0.9644	0.7734	0.242	0.0063	0.0032	0.0017
716	52033626	7805043900	51792699	7747382400	0.99537	41.83	96.64	91.16	51650750	0.9973	51620508	0.9967	7.2138	0.9626	0.7693	0.227	0.0049	0.0025	0.0012
717	54632762	8194914300	53825436	8049129300	0.985223	42.05	96.41	90.81	53685878	0.9974	53654477	0.9968	7.4858	0.9635	0.7847	0.2521	0.0057	0.0028	0.0014
720	54666852	8200027800	54342053	8127463500	0.994059	41.91	96.52	91.05	54211934	0.9976	54183641	0.9971	7.5689	0.9631	0.7896	0.2629	0.0058	0.0028	0.0014
722	53644944	8046741600	53295142	7968667800	0.993479	41.99	96.54	91.14	53158047	0.9974	53126909	0.9968	7.4137	0.9633	0.7776	0.2416	0.0058	0.003	0.0015
723	44173582	6626037300	43823016	6554288100	0.992064	41.8	96.55	91.11	43714597	0.9975	43689686	0.997	6.1034	0.9575	0.6662	0.126	0.0039	0.002	0.001
724	48401398	7260209700	48007854	7180047900	0.991869	42.14	96.28	90.47	47883783	0.9974	47856138	0.9968	6.6816	0.9604	0.7212	0.1724	0.0046	0.0025	0.0013
725	42556920	6383538000	42194482	6311312700	0.991483	41.89	96.2	90.26	42090912	0.9975	42067167	0.997	5.8755	0.9569	0.6432	0.1055	0.0035	0.002	0.0011
726	53791692	8068753800	53372797	7980978000	0.992213	42.02	96.26	90.41	53246029	0.9976	53217751	0.9971	7.432	0.9639	0.7823	0.2453	0.0057	0.0028	0.0014
727	44762710	6714406500	44366002	6636566100	0.991138	41.78	96.41	90.77	44259964	0.9976	44235854	0.9971	6.1812	0.9587	0.6761	0.1311	0.0038	0.002	0.001
731	51049274	7657391100	50392798	7536732000	0.98714	41.93	96.41	90.78	50268383	0.9975	50240948	0.997	7.0164	0.9621	0.7486	0.2044	0.0052	0.0026	0.0013
732	42990472	6448570800	42472746	6349803000	0.987957	41.99	96.33	90.61	42368958	0.9976	42345591	0.997	5.9096	0.957	0.6423	0.1096	0.0036	0.002	0.0011
734	42256186	6338427900	41912718	6268494600	0.991872	41.75	96.24	90.35	41809109	0.9975	41786097	0.997	5.8369	0.9568	0.6347	0.1031	0.0036	0.0021	0.0011
736	47347772	7102165800	46737346	6987598500	0.987108	42.02	96.53	90.98	46617803	0.9974	46590392	0.9969	6.5023	0.9604	0.7008	0.1548	0.0045	0.0025	0.0013
737	50803868	7620580200	50359145	7530109800	0.991246	41.9	96.56	91.04	50232173	0.9975	50203240	0.9969	7.0112	0.9611	0.7478	0.2021	0.0048	0.0026	0.0014
739	55507412	8326111800	52590580	7851440400	0.947451	42.68	96.8	91.71	52465798	0.9976	52438457	0.9971	7.2858	0.9632	0.7528	0.2291	0.0066	0.0031	0.0016
741	50448790	7567318500	49988387	7474952400	0.990874	41.81	96.64	91.23	49868367	0.9976	49841559	0.9971	6.9611	0.9616	0.7446	0.199	0.0049	0.0025	0.0013
742	47568282	7135242300	47218328	7063168200	0.992643	41.79	96.64	91.24	47107832	0.9977	47082738	0.9971	6.5802	0.9595	0.7127	0.1664	0.0042	0.0022	0.0011
743	52303620	7845543000	51758828	7742710800	0.989584	41.78	96.7	91.37	51640678	0.9977	51613664	0.9972	7.2135	0.9621	0.7653	0.2278	0.0051	0.0025	0.0013
746	51808256	7771238400	51354135	7679544900	0.991235	42.03	96.87	91.81	51219384	0.9974	51189332	0.9968	7.1497	0.9625	0.7578	0.2156	0.0054	0.0028	0.0015
747	45891044	6883656600	45291848	6769587600	0.986943	42.08	96.76	91.56	45180413	0.9975	45156455	0.997	6.3018	0.9593	0.6792	0.1393	0.0042	0.0024	0.0013
748	48244750	7236712500	48007202	7178615100	0.995076	41.96	96.56	91.03	47890503	0.9976	47865661	0.9971	6.6853	0.9611	0.7183	0.1714	0.0047	0.0026	0.0014
749	50429846	7564476900	49998782	7479080700	0.991452	41.65	96.39	90.59	49880921	0.9976	49854719	0.9971	6.9658	0.9614	0.7444	0.2032	0.0046	0.0023	0.0012
750	51121030	7668154500	50261934	7515337200	0.983195	41.9	96.72	91.45	50143422	0.9976	50117694	0.9971	6.9971	0.9617	0.7456	0.2033	0.005	0.0026	0.0014
751	47667624	7150143600	47267866	7067838600	0.991614	41.9	96.64	91.23	47146439	0.9974	47117874	0.9968	6.5799	0.9601	0.7101	0.163	0.0044	0.0024	0.0013
752	51988024	7798203600	51392477	7685659800	0.988545	41.91	96.75	91.51	51266102	0.9975	51238540	0.997	7.156	0.9626	0.7568	0.2169	0.0052	0.0027	0.0015
755	46569482	6985422300	46117249	6896480100	0.990289	42.02	96.53	91.05	45999595	0.9974	45972709	0.9969	6.4194	0.9606	0.6988	0.1508	0.0042	0.0023	0.0012
756	48078192	7211728800	47744916	7140414000	0.993068	41.99	96.38	90.69	47620589	0.9974	47592036	0.9968	6.6474	0.961	0.7238	0.1702	0.0044	0.0023	0.0011
758	53719444	8057916600	53270923	7965132000	0.991651	41.91	96.37	90.68	53145179	0.9976	53116816	0.9971	7.4171	0.9633	0.782	0.2468	0.0054	0.0026	0.0013
759	46244270	6936640500	45911856	6862764000	0.992812	42.2	96.32	90.56	45783901	0.9972	45754114	0.9966	6.3857	0.961	0.6972	0.1441	0.0045	0.0024	0.0012
760	58751440	8812716000	58064823	8684174700	0.988313	42.03	96.44	90.85	57921254	0.9975	57889263	0.997	8.0847	0.9652	0.8205	0.3168	0.0071	0.0031	0.0016
761	58023628	8703544200	57164572	8546305800	0.985195	42.04	96.48	90.96	57025039	0.9976	56992722	0.997	7.9535	0.9652	0.8141	0.3012	0.0068	0.0031	0.0016
762	43612224	6541833600	43056867	6435659100	0.987266	42.06	96.46	90.9	42947671	0.9975	42924005	0.9969	5.9893	0.9583	0.6526	0.115	0.0039	0.0022	0.0011
764	44241224	6636183600	43621922	6521888400	0.986002	42.03	96.41	90.76	43510270	0.9974	43483573	0.9968	6.0689	0.9587	0.6634	0.122	0.0038	0.0021	0.001
765	47046936	7057040400	46696707	6984168600	0.992556	41.9	96.23	90.34	46585221	0.9976	46559870	0.9971	6.5029	0.9599	0.7112	0.1593	0.004	0.0021	0.0011
766	51377294	7706594100	50905143	7611838800	0.99081	41.94	96.37	90.68	50775956	0.9975	50746066	0.9969	7.0845	0.963	0.7577	0.2113	0.0051	0.0027	0.0013
767	48869092	7330363800	48507258	7254201900	0.992596	41.96	96.19	90.22	48373928	0.9973	48342809	0.9966	6.7511	0.9617	0.7328	0.1795	0.0045	0.0023	0.0011
768	66215352	9932302800	65610492	9809550600	0.990865	41.86	96.76	91.62	65447367	0.9975	65410994	0.997	9.1292	0.9668	0.8616	0.4306	0.0119	0.0036	0.0018
769	52985372	7947805800	52400835	7835211300	0.988968	41.91	96.45	90.86	52262306	0.9974	52230268	0.9967	7.291	0.9633	0.7726	0.2342	0.0053	0.0026	0.0013
770	57317532	8597629800	55907978	8349171600	0.975408	42.33	96.65	91.36	55776554	0.9976	55748851	0.9972	7.7647	0.9652	0.7954	0.2795	0.007	0.0032	0.0016
773	42596192	6389428800	42263224	6316639500	0.992183	41.85	95.9	89.68	42158143	0.9975	42134328	0.997	5.8672	0.9558	0.6391	0.1082	0.0035	0.002	0.0011
774	47149670	7072450500	46822974	7002734400	0.993071	41.83	95.85	89.48	46704468	0.9975	46677693	0.9969	6.5159	0.9593	0.7041	0.1573	0.0045	0.0025	0.0013
775	51054806	7658220900	50554139	7560012600	0.990194	42.01	96.03	89.89	50428959	0.9975	50401405	0.997	7.0362	0.9627	0.7491	0.2051	0.0053	0.0028	0.0015
776	48030858	7204628700	47562228	7111439700	0.990243	41.75	95.9	89.58	47446484	0.9976	47419766	0.997	6.6177	0.96	0.7139	0.1696	0.0045	0.0024	0.0013
778	44862658	6729398700	44647283	6677606400	0.995199	41.98	96.1	90.06	44540343	0.9976	44517018	0.9971	6.2187	0.9588	0.6782	0.1334	0.0041	0.0023	0.0011
780	51569122	7735368300	51039485	7632528900	0.98973	42	95.98	89.77	50911676	0.9975	50882910	0.9969	7.1032	0.9624	0.7581	0.2124	0.005	0.0026	0.0014
781	39597184	5939577600	39219739	5865396000	0.990468	41.92	96.03	89.88	39125394	0.9976	39104744	0.9971	5.4603	0.9532	0.5897	0.0802	0.0033	0.0018	0.001
782	49790154	7468523100	49229104	7362151800	0.988732	41.83	95.91	89.6	49105344	0.9975	49077880	0.9969	6.8512	0.9607	0.7355	0.1904	0.0048	0.0025	0.0013
783	55677896	8351684400	55155723	8249668500	0.990622	41.86	95.96	89.72	55022285	0.9976	54991975	0.997	7.6796	0.9636	0.797	0.2736	0.0058	0.0028	0.0014
784	53245500	7986825000	52780906	7894152900	0.991274	41.95	96.02	89.85	52649816	0.9975	52619426	0.9969	7.3486	0.9628	0.775	0.2378	0.0055	0.0027	0.0014
785	55075676	8261351400	54585962	8163254700	0.991108	41.75	96	89.82	54455514	0.9976	54425144	0.9971	7.6006	0.9638	0.7916	0.2666	0.0059	0.0028	0.0014
787	53296784	7994517600	52777931	7891465500	0.990265	41.8	96.32	90.58	52634136	0.9973	52604600	0.9967	7.3418	0.9626	0.7714	0.2371	0.0054	0.0027	0.0014
788	52550120	7882518000	52126511	7792194300	0.991939	41.99	95.76	89.25	51992374	0.9974	51963342	0.9969	7.249	0.9629	0.7639	0.223	0.0057	0.003	0.0016
789	51626010	7743901500	51164100	7650705300	0.991053	41.83	96.04	89.89	51034583	0.9975	51007084	0.9969	7.121	0.962	0.7596	0.2176	0.0049	0.0025	0.0012
790	48638110	7295716500	48070992	7186826400	0.98834	42.05	96.3	90.56	47950866	0.9975	47924667	0.997	6.6872	0.9602	0.7162	0.1735	0.0048	0.0026	0.0013
793	48175826	7226373900	47779964	7146553200	0.991783	41.71	95.96	89.7	47669953	0.9977	47644886	0.9972	6.6547	0.9607	0.7197	0.1722	0.0043	0.0023	0.0012
794	37740668	5661100200	37391542	5592153000	0.990749	41.72	95.72	89.16	37298130	0.9975	37275864	0.9969	5.2042	0.9514	0.5529	0.0655	0.003	0.0017	0.0009
795	39459798	5918969700	38988103	5831256900	0.988046	41.63	95.4	88.4	38892902	0.9976	38870557	0.997	5.4275	0.9522	0.5838	0.0813	0.0031	0.0018	0.0009
796	40335326	6050298900	39944941	5973050700	0.990322	41.79	95.6	88.87	39804381	0.9965	39779342	0.9959	5.5526	0.9535	0.5987	0.0879	0.0034	0.0019	0.001
797	39286892	5893033800	38930728	5822252100	0.990934	41.52	95.39	88.35	38836029	0.9976	38813945	0.997	5.4202	0.9518	0.5835	0.0807	0.003	0.0017	0.0009
798	34671768	5200765200	34301055	5129018100	0.989308	41.62	95.45	88.5	34214855	0.9975	34193830	0.9969	4.7728	0.9453	0.49	0.0463	0.0027	0.0015	0.0008
799	41829288	6274393200	41594304	6223837500	0.994382	42.26	96.28	91.57	41483585	0.9973	41460492	0.9968	5.7977	0.9516	0.6264	0.1049	0.0036	0.002	0.0011

## Sheet: Table S2 
Table S2. GWAS results of suggestive SNPs for the eggshell quality traits.
Traits	chr	ps	SNP	allele	af	beta	se	p	PVE
ESW	2	96507469	-	A/G	0.44	-0.156477	0.0310602	6.8728e-07	0.0535017
ESW	3	21773060	-	G/A	0.369	-0.156682	0.0313455	8.34073e-07	0.0527137
ESW	3	21773072	rs15291408	T/C	0.369	-0.155732	0.0314809	1.07361e-06	0.0516856
ESW	3	21978940	-	T/C	0.211	-0.178893	0.0359863	9.53878e-07	0.0521672
ESW	3	21983311	-	C/T	0.205	-0.192865	0.0370078	2.88081e-07	0.0570385
ESW	3	21983632	-	G/C	0.213	-0.196236	0.0362812	1.04151e-07	0.0611694
ESW	3	21983807	-	A/T	0.206	-0.188795	0.0368998	4.65123e-07	0.0550906
ESW	3	21984090	-	A/T	0.206	-0.182618	0.0365058	8.18322e-07	0.0527913
ESW	3	21985889	-	G/T	0.21	-0.18699	0.0367772	5.45696e-07	0.0544406
ESW	3	21986853	-	G/T	0.216	-0.174942	0.0349052	7.81089e-07	0.0529809
ESW	3	21988241	-	A/G	0.203	-0.187006	0.0372211	7.35257e-07	0.0532271
ESW	3	21989801	-	A/G	0.21	-0.181687	0.0363219	8.19569e-07	0.0527851
ESW	3	21989877	-	T/G	0.205	-0.186648	0.0364428	4.5305e-07	0.0551975
ESW	3	21989996	-	T/C	0.206	-0.191588	0.0371344	3.75033e-07	0.0559661
ESW	6	4313157	-	A/G	0.359	0.169863	0.0338192	7.40739e-07	0.0531968
ESW	8	2838976	-	T/C	0.205	0.19199	0.0367323	2.66568e-07	0.0573539
ESW	8	2839119	-	A/G	0.212	0.189954	0.0379091	7.8545e-07	0.0529582
ESW	8	2899876	-	C/G	0.125	0.21391	0.0416949	4.33766e-07	0.0553744
ESW	8	2950881	rs315981073	G/A	0.261	0.179976	0.0338193	1.63788e-07	0.0593322
ESW	8	2967369	-	T/C	0.145	0.214815	0.0415173	3.48072e-07	0.0562695
ESW	8	3018016	rs312455033	T/G	0.214	0.203299	0.0361427	3.29758e-08	0.0658279
ESW	8	3027720	-	T/C	0.195	0.199475	0.0364098	7.21101e-08	0.0626599
ESW	8	3063633	-	A/G	0.236	0.169171	0.0339193	8.80719e-07	0.0524921
ESW	8	3064493	rs313038517	G/A	0.212	0.185338	0.0352984	2.36001e-07	0.0578488
ESW	8	3072017	-	T/A	0.204	0.183846	0.0356678	3.8445e-07	0.0558653
ESW	8	3640493	rs315371206	C/T	0.247	0.169072	0.0342824	1.1556e-06	0.0513858
ESW	8	3714030	-	A/G	0.179	0.182878	0.0370998	1.16897e-06	0.0513389
ESW	8	3715711	-	A/G	0.218	0.173678	0.0351624	1.11386e-06	0.0515357
ESW	8	3729939	-	A/T	0.182	0.191949	0.0372212	3.79461e-07	0.0559184
ESW	10	9530698	rs14004895	A/G	0.353	-0.154939	0.0303157	4.78257e-07	0.0549773
ESW	10	9587392	-	C/T	0.285	-0.167378	0.0330785	6.15893e-07	0.0539482
ESW	10	9590134	-	T/A	0.284	-0.165989	0.0330779	7.57618e-07	0.0531051
ESW	10	9596663	-	A/G	0.499	-0.150518	0.0299647	7.38962e-07	0.0532066
ESW	10	9600298	-	A/T	0.395	-0.15761	0.0308564	4.85429e-07	0.0549167
ESW	10	9608990	-	C/T	0.402	-0.155447	0.0304351	4.86374e-07	0.0549088
ESW	10	9609562	-	T/A	0.392	-0.15656	0.0306887	5.00963e-07	0.0547886
ESW	10	9652908	rs80746748	A/G	0.298	-0.166375	0.0327986	5.78583e-07	0.0542024
ESW	10	9656177	rs314546990	G/C	0.352	-0.15733	0.0316957	9.88776e-07	0.0520208
ESW	10	9656199	-	A/G	0.353	-0.154357	0.0313062	1.16221e-06	0.0513625
ESW	10	9658390	rs80638792	A/G	0.35	-0.158408	0.0317978	9.05677e-07	0.0523783
ESW	10	9664574	rs740413530	A/G	0.35	-0.152958	0.0310345	1.17302e-06	0.0513249
ESW	10	9670284	rs312974743	C/T	0.357	-0.163792	0.0317174	3.66084e-07	0.0560644
ESW	10	9674599	rs80641237	C/A	0.294	-0.172173	0.0323903	1.6905e-07	0.0592038
ESW	10	9675381	rs14015111	C/T	0.294	-0.172602	0.0332781	3.26702e-07	0.0565271
ESW	10	9684502	rs313419996	C/T	0.365	-0.154518	0.031102	9.68182e-07	0.0521066
ESW	10	9684638	rs317450514	A/G	0.357	-0.160806	0.0313052	4.20131e-07	0.0555043
ESW	10	9687864	-	T/A	0.302	-0.16713	0.0330669	6.33601e-07	0.0538328
ESW	10	9689082	rs315682549	T/C	0.293	-0.174217	0.0334418	2.90903e-07	0.0569989
ESW	10	9691331	-	T/C	0.422	-0.157427	0.0304652	3.60022e-07	0.0561322
ESW	10	9691500	-	T/C	0.42	-0.150868	0.0306072	1.17006e-06	0.0513351
ESW	10	9711624	rs314508593	T/C	0.411	-0.158628	0.0302988	2.54993e-07	0.0575343
ESW	10	9784515	-	A/G	0.354	-0.157438	0.0309227	5.27185e-07	0.054581
ESW	10	9784813	rs15574554	A/T	0.36	-0.163855	0.0313197	2.599e-07	0.0574568
ESW	10	9784869	rs13818867	C/T	0.362	-0.161694	0.031422	4.01246e-07	0.0556914
ESW	10	9902841	-	G/A	0.488	0.148451	0.028612	3.23769e-07	0.0565638
ESW	23	4710746	-	T/C	0.053	-0.329905	0.065926	8.11387e-07	0.052826
ESW	23	4718567	-	G/A	0.059	-0.319875	0.0617764	3.4138e-07	0.0563484
EST	1	116212599	-	T/C	0.15	-2.18378	0.418637	2.80961e-07	0.0571402
EST	1	116213991	-	A/C	0.154	-2.24093	0.422693	1.81729e-07	0.0589102
EST	1	116218879	-	G/A	0.152	-2.16724	0.42725	5.78839e-07	0.0542006
EST	1	116219922	-	G/A	0.151	-2.15552	0.424936	5.78773e-07	0.0542011
EST	1	120329429	-	G/T	0.055	-3.55231	0.683503	3.09694e-07	0.0567444
EST	1	177856921	-	G/A	0.06	-3.18013	0.645832	1.19924e-06	0.0512348
EST	1	181607182	-	C/G	0.412	-1.55931	0.307325	5.75177e-07	0.0542265
EST	3	28603715	rs312299297	T/C	0.438	-1.50024	0.302768	1.0317e-06	0.0518478
EST	4	52072388	-	C/T	0.05	-3.48376	0.679029	4.33464e-07	0.0553773
EST	4	52696250	rs317038671	C/A	0.064	-3.37644	0.666917	6.07651e-07	0.054003
EST	5	32696784	-	T/A	0.057	-3.01138	0.598007	6.9476e-07	0.0534577
EST	6	4566470	-	C/T	0.365	1.5555	0.310081	7.63952e-07	0.0530712
EST	6	4721806	rs312906683	A/G	0.435	1.51062	0.303322	9.12348e-07	0.0523485
EST	13	4955035	-	G/C	0.074	-3.35642	0.616512	8.64585e-08	0.0619244
EST	20	1789304	-	A/G	0.277	1.69235	0.340749	9.75412e-07	0.0520762
EST	20	1975062	-	C/T	0.335	1.75029	0.334075	2.50153e-07	0.0576122
EST	20	1975782	rs735375580	A/G	0.321	1.71067	0.3365	5.47557e-07	0.0544267
EST	20	1981793	rs14269399	C/T	0.419	1.58754	0.319509	9.65425e-07	0.0521182
ESS	3	26912693	-	T/C	0.406	2.46711	0.476279	3.37913e-07	0.0563899
ESS	3	26940075	rs731402681	G/A	0.443	2.50339	0.474777	2.10703e-07	0.0583094
ESS	3	26940529	rs737604047	C/T	0.466	2.39399	0.475369	6.93398e-07	0.0534657
ESS	3	26941712	rs737656385	T/C	0.38	2.47372	0.473566	2.70849e-07	0.0572892
ESS	3	26941714	rs741044664	G/C	0.382	2.43349	0.481292	6.27854e-07	0.0538698
ESS	3	26942094	rs316931931	T/A	0.421	2.35602	0.475597	1.03801e-06	0.0518229
ESS	3	26942676	rs16242119	G/C	0.415	2.35983	0.478246	1.14105e-06	0.0514374
ESS	3	26956450	rs316785066	G/A	0.455	2.29575	0.456978	7.36829e-07	0.0532184
ESS	3	26958841	rs14330387	T/C	0.4	2.3594	0.468967	7.10786e-07	0.0533649
ESS	3	26961126	rs16242145	G/A	0.447	2.4485	0.471049	3.08503e-07	0.0567601
ESS	8	27290593	rs16647137	C/T	0.412	2.39706	0.46366	3.55606e-07	0.0561824
ESS	8	27964737	rs741767305	T/C	0.069	-4.32436	0.871446	9.96031e-07	0.051991

## Sheet: Table S3
Table S3. Annotations of suggestive SNPs for the eggshell quality traits.
Traits	Chr	Pos	Consequence	Gene name	Gene ID
ESW	2	96507469	upstream_gene_variant	MC2R	ENSGALG00000035569
ESW	3	21773060	intron_variant	-	ENSGALG00000009796
ESW	3	21773072	intron_variant	-	ENSGALG00000009796
ESW	3	21978940	upstream_gene_variant	-	ENSGALG00000056577
ESW	3	21983311	intergenic_variant	-	-
ESW	3	21983632	intergenic_variant	-	-
ESW	3	21983807	intergenic_variant	-	-
ESW	3	21984090	intergenic_variant	-	-
ESW	3	21985889	intergenic_variant	-	-
ESW	3	21986853	intergenic_variant	-	-
ESW	3	21988241	intergenic_variant	-	-
ESW	3	21989801	intergenic_variant	-	-
ESW	3	21989877	intergenic_variant	-	-
ESW	3	21989996	intergenic_variant	-	-
ESW	6	4313157	intron_variant	-	ENSGALG00000062998
ESW	8	2838976	intron_variant	-	ENSGALG00000002246
ESW	8	2839119	intron_variant	-	ENSGALG00000002246
ESW	8	2899876	intron_variant	-	ENSGALG00000002287
ESW	8	2899876	upstream_gene_variant	-	ENSGALG00000002287
ESW	8	2950881	intron_variant	-	ENSGALG00000002287
ESW	8	2967369	intergenic_variant	-	-
ESW	8	3018016	intron_variant	-	ENSGALG00000032398
ESW	8	3027720	upstream_gene_variant	-	ENSGALG00000002369
ESW	8	3027720	downstream_gene_variant	-	ENSGALG00000032398
ESW	8	3063633	intron_variant	CFH	ENSGALG00000002431
ESW	8	3064493	intron_variant	CFH	ENSGALG00000002431
ESW	8	3072017	intron_variant	CFH	ENSGALG00000002431
ESW	8	3640493	intron_variant	CDC73	ENSGALG00000002469
ESW	8	3714030	intron_variant	CDC73	ENSGALG00000002469
ESW	8	3715711	intron_variant	CDC73	ENSGALG00000002469
ESW	8	3729939	intron_variant	CDC73	ENSGALG00000002469
ESW	10	9530698	upstream_gene_variant	LYSMD2	ENSGALG00000018976
ESW	10	9587392	intron_variant	-	ENSGALG00000038286
ESW	10	9590134	intron_variant	-	ENSGALG00000038286
ESW	10	9596663	downstream_gene_variant	-	ENSGALG00000038286
ESW	10	9596663	non_coding_transcript_exon_variant	-	ENSGALG00000060813
ESW	10	9596663	downstream_gene_variant	TNFAIP8L3	ENSGALG00000057860
ESW	10	9600298	downstream_gene_variant	-	ENSGALG00000038286
ESW	10	9600298	downstream_gene_variant	-	ENSGALG00000060813
ESW	10	9600298	3_prime_UTR_variant	TNFAIP8L3	ENSGALG00000057860
ESW	10	9608990	intron_variant	TNFAIP8L3	ENSGALG00000057860
ESW	10	9609562	intron_variant	TNFAIP8L3	ENSGALG00000057860
ESW	10	9652908	intergenic_variant	-	-
ESW	10	9656177	intergenic_variant	-	-
ESW	10	9656199	intergenic_variant	-	-
ESW	10	9658390	downstream_gene_variant	CYP19A1	ENSGALG00000013294
ESW	10	9664574	downstream_gene_variant	CYP19A1	ENSGALG00000013294
ESW	10	9664574	3_prime_UTR_variant	CYP19A1	ENSGALG00000013294
ESW	10	9670284	intron_variant	CYP19A1	ENSGALG00000013294
ESW	10	9674599	intron_variant	CYP19A1	ENSGALG00000013294
ESW	10	9675381	intron_variant	CYP19A1	ENSGALG00000013294
ESW	10	9684502	upstream_gene_variant	CYP19A1	ENSGALG00000013294
ESW	10	9684638	upstream_gene_variant	CYP19A1	ENSGALG00000013294
ESW	10	9687864	upstream_gene_variant	CYP19A1	ENSGALG00000013294
ESW	10	9689082	intergenic_variant	-	-
ESW	10	9691331	intergenic_variant	-	-
ESW	10	9691500	intergenic_variant	-	-
ESW	10	9711624	downstream_gene_variant	-	ENSGALG00000039924
ESW	10	9711624	intron_variant	-	ENSGALG00000013293
ESW	10	9784515	intron_variant,non_coding_transcript_variant	-	ENSGALG00000050954
ESW	10	9784813	intron_variant,non_coding_transcript_variant	-	ENSGALG00000050954
ESW	10	9784869	intron_variant,non_coding_transcript_variant	-	ENSGALG00000050954
ESW	10	9902841	intron_variant,non_coding_transcript_variant	-	ENSGALG00000050954
ESW	10	9902841	intron_variant,non_coding_transcript_variant	-	ENSGALG00000067974
ESW	10	9902841	upstream_gene_variant	-	ENSGALG00000067974
ESW	23	4710746	intron_variant	-	ENSGALG00000064529
ESW	23	4718567	intron_variant	-	ENSGALG00000064529
EST	1	116212599	synonymous_variant	DMD	ENSGALG00000016281
EST	1	116213991	intron_variant	DMD	ENSGALG00000016281
EST	1	116218879	intron_variant	DMD	ENSGALG00000016281
EST	1	116219922	intron_variant	DMD	ENSGALG00000016281
EST	1	120329429	intron_variant	PHEX	ENSGALG00000016375
EST	1	177856921	intron_variant	-	ENSGALG00000017103
EST	1	181607182	intron_variant	ATM	ENSGALG00000017159
EST	3	28603715	intergenic_variant	-	-
EST	4	52072388	intron_variant,non_coding_transcript_variant	-	ENSGALG00000055310
EST	4	52696250	upstream_gene_variant	-	ENSGALG00000052662
EST	5	32696784	intron_variant	STXBP6	ENSGALG00000009847
EST	6	4566470	intron_variant,non_coding_transcript_variant	-	ENSGALG00000055415
EST	6	4721806	intron_variant,non_coding_transcript_variant	-	ENSGALG00000050807
EST	6	4721806	intron_variant,non_coding_transcript_variant	-	ENSGALG00000048245
EST	6	4721806	intron_variant,non_coding_transcript_variant	-	ENSGALG00000055415
EST	13	4955035	intron_variant	SLIT3	ENSGALG00000001916
EST	20	1789304	intron_variant	RALY	ENSGALG00000033696
EST	20	1975062	intergenic_variant	-	-
EST	20	1975782	intergenic_variant	-	-
EST	20	1981793	intergenic_variant	-	-
ESS	3	26912693	intron_variant	SOCS5	ENSGALG00000010016
ESS	3	26940075	intron_variant	SOCS5	ENSGALG00000010016
ESS	3	26940075	upstream_gene_variant	SOCS5	ENSGALG00000010016
ESS	3	26940529	intron_variant	SOCS5	ENSGALG00000010016
ESS	3	26940529	upstream_gene_variant	SOCS5	ENSGALG00000010016
ESS	3	26941712	intron_variant	SOCS5	ENSGALG00000010016
ESS	3	26941712	5_prime_UTR_variant	SOCS5	ENSGALG00000010016
ESS	3	26941714	intron_variant	SOCS5	ENSGALG00000010016
ESS	3	26941714	5_prime_UTR_variant	SOCS5	ENSGALG00000010016
ESS	3	26942094	intron_variant	SOCS5	ENSGALG00000010016
ESS	3	26942094	5_prime_UTR_variant	SOCS5	ENSGALG00000010016
ESS	3	26942676	intron_variant	SOCS5	ENSGALG00000010016
ESS	3	26942676	5_prime_UTR_variant	SOCS5	ENSGALG00000010016
ESS	3	26956450	3_prime_UTR_variant	SOCS5	ENSGALG00000010016
ESS	3	26958841	3_prime_UTR_variant	SOCS5	ENSGALG00000010016
ESS	3	26958841	upstream_gene_variant	-	ENSGALG00000066747
ESS	3	26961126	3_prime_UTR_variant	SOCS5	ENSGALG00000010016
ESS	3	26961126	upstream_gene_variant	-	ENSGALG00000066747
ESS	8	27290593	intergenic_variant	-	-
ESS	8	27964737	intron_variant	ATG4C	ENSGALG00000010985
